# Supplementary material for: Transcriptome, Ectopic Expression and Genetic Population Analysis Identify Candidate Genes for Fiber Quality Improvement in Cotton
Source: Int J Mol Sci. 2023 May 5;24(9):8293. doi: 10.3390/ijms24098293 (PMC10179096; doi:10.3390/ijms24098293)
Supplement: Supplementary file 1 [file ijms-24-08293-s001.zip]

Archive with 2 entries (2 files):
- Supplemantary Figures.pdf
- Supplemantary Tables.xlsx
