# Supplementary material for: Transcriptome, Ectopic Expression and Genetic Population Analysis Identify Candidate Genes for Fiber Quality Improvement in Cotton
Source: Int J Mol Sci. 2023 May 5;24(9):8293. doi: 10.3390/ijms24098293 (PMC10179096; doi:10.3390/ijms24098293)
Supplement: Supplementary file 1 [file ijms-24-08293-s001.zip › Supplemantary Tables.xlsx]

## Sheet: Table S1
Supplementary Table S1. The parameters of cotton fiber quality.
Trait	G. barbadense			G. hirsutum			Significance
	Pima90-53	Hai7124		HY405	ND13
Fiber length (mm)	34.36±0.83	33.22±0.83		31.36±0.74	31.15±1.16		P < 0.0001
Fiber strength (cN/tex)	36.87±1.11	36.65±0.86		33.21±0.94	32.86±1.42		P < 0.0001
Fiber micronaire	3.85±0.07	4.06±0.12		4.74±0.05	4.54±0.16		P < 0.0001
Fiber elongation (%)	7.32±0.19	7.21±0.10		7.30±0.30	6.57±0.71		P = 0.1474
Fiber uniformity (%)	85.30±1.57	85.96±0.79		87.33±1.83	85.47±1.63		P = 0.2978
Data are represented as average values with SD.
The significance of difference was analyzed with two tailed t test.

## Sheet: Table S2
Supplementary Table S2. Statistics on RNA-seq data.
Sample	G. barbadense cv. Pima90-53								G. barbadense cv. Hai7124								G. hirsutum cv. HY405								G. hirsutum cv. ND13
	Ovule of 0 DPA	Fiber of 5 DPA	Fiber of 10 DPA	Fiber of 15 DPA	Fiber of 20 DPA	Fiber of 25 DPA	Fiber of 30 DPA		Ovule of 0 DPA	Fiber of 5 DPA	Fiber of 10 DPA	Fiber of 15 DPA	Fiber of 20 DPA	Fiber of 25 DPA	Fiber of 30 DPA		Ovule of 0 DPA	Fiber of 5 DPA	Fiber of 10 DPA	Fiber of 15 DPA	Fiber of 20 DPA	Fiber of 25 DPA	Fiber of 30 DPA		Ovule of 0 DPA	Fiber of 5 DPA	Fiber of 10 DPA	Fiber of 15 DPA	Fiber of 20 DPA	Fiber of 25 DPA	Fiber of 30 DPA
Raw reads	67019006	63978604	64561376	61849512	55160430	57379370	65243242		60365414	61947210	68384114	65938806	64242174	62216638	62744008		58546206	76019226	65492062	62795486	62745156	55049850	69838444		67108318	73834114	64268530	54121000	62618092	54527332	51263438
Clean reads	65366304	62477354	63617968	60826226	52273458	53803306	61391986		59306548	61028148	67069266	64931976	60356884	58303240	59471162		57624734	74894436	64680470	61578970	59026928	52306484	66507200		65806722	72668706	62938890	51459820	60913768	52387692	48176228
Clean bases (Gb)	8.18	7.8	7.96	7.6	6.54	6.72	7.68		7.42	7.62	8.38	8.12	7.54	7.28	7.44		7.2	9.36	8.08	7.7	7.38	6.54	8.32		8.22	9.08	7.86	6.44	7.62	6.54	6.02
Error rate (%)	0.03	0.03	0.03	0.03	0.03	0.03	0.03		0.03	0.03	0.03	0.03	0.03	0.03	0.03		0.03	0.03	0.03	0.03	0.03	0.04	0.03		0.03	0.03	0.03	0.03	0.03	0.03	0.03
Total mapped reads	59116683	56813493	57266975	54317231	46023241	46816739	53419133		54380972	55578529	60640647	58324329	52803475	50977233	50951215		53818641	70220156	60425950	57279952	53738671	46796040	60348776		61135721	68301002	58252846	47570774	55884220	47167218	43006917
	0.9044	0.9093	0.9002	0.893	0.8804	0.8701	0.8701		0.9169	0.9107	0.9041	0.8982	0.8749	0.8743	0.8567		0.934	0.9376	0.9342	0.9302	0.9104	0.8947	0.9074		0.929	0.9399	0.9255	0.9244	0.9174	0.9003	0.8927
Multi-mapped reads	7066429	7153741	7527764	7107848	6109009	6065326	6791701		6915593	6968813	8011873	7436940	6856767	6543652	6644423		5984774	8036002	7242868	6566668	6388193	5628676	6664440		7365967	8032414	7220360	5632036	6558573	5716399	4923358
	0.1081	0.1145	0.1183	0.1169	0.1169	0.1127	0.1106		0.1166	0.1142	0.1195	0.1145	0.1136	0.1122	0.1117		0.1039	0.1073	0.112	0.1066	0.1082	0.1076	0.1002		0.1119	0.1105	0.1147	0.1094	0.1077	0.1091	0.1022
Uniquely mapped reads	52050254	49659752	49739211	47209383	39914232	40751413	46627432		47465379	48609716	52628774	50887389	45946708	44433581	44306792		47833867	62184154	53183082	50713284	47350478	41167364	53684336		53769754	60268588	51032486	41938738	49325647	41450819	38083559
	0.7963	0.7948	0.7818	0.7761	0.7636	0.7574	0.7595		0.8003	0.7965	0.7847	0.7837	0.7613	0.7621	0.745		0.8301	0.8303	0.8222	0.8235	0.8022	0.787	0.8072		0.8171	0.8294	0.8108	0.815	0.8098	0.7912	0.7905

## Sheet: Table S3
Supplementary Table S3. List of 759 up-regulated genes during cotton fiber elongation in G. barbadense.
Group I (55 genes)			Group II (86 genes)			Group III (272 genes)			Group IV-I (76 genes)			Group IV-II (117 genes)			Group IV-II (153 genes)
Reference	Orthologous genes		Reference	Orthologous genes		Reference	Orthologous genes		Reference	Orthologous genes		Reference	Orthologous genes		Reference	Orthologous genes
Gh_A01G0495	Gbar_A01G005730		Gh_A01G0028	GB_A01G0029		Gh_A01G0148	Gbar_A01G001860		Gh_A01G1408	Gbar_A01G016630		Gh_A01G0019	Gbar_A01G000070		Gh_A01G0820	Gbar_A01G009370
Gh_A01G0871	Gbar_A01G009900		Gh_A01G0181	Gbar_A01G002220		Gh_A01G0274	Gbar_A01G003250		Gh_A02G0164	Gbar_A02G001630		Gh_A01G0165	Gbar_A01G002060		Gh_A01G1563	Gbar_A01G018320
Gh_A01G1605	Gbar_A01G018760		Gh_A01G0615	Gbar_A01G007050		Gh_A01G0404	Gbar_A01G004820		Gh_A03G0826	Gbar_A03G010660		Gh_A01G0651	Gbar_A01G007510		Gh_A01G1820	Gbar_A01G020990
Gh_A01G1885	Gbar_A01G021740		Gh_A01G1126	Gbar_A01G012830		Gh_A01G0543	Gbar_A01G006280		Gh_A04G0528	Gbar_A04G006320		Gh_A01G0774	Gbar_A01G008870		Gh_A01G1959	Gbar_A01G022470
Gh_A01G2073	Gbar_A01G012070		Gh_A01G1854	Gbar_A01G021310		Gh_A01G0680	Gbar_A01G007830		Gh_A04G0852	Gbar_A04G010500		Gh_A01G0822	Gbar_A01G009390		Gh_A02G0134	Gbar_A02G001320
Gh_A02G1038	Gbar_A02G011080		Gh_A03G0193	Gbar_A03G003060		Gh_A01G1340	Gbar_A01G015860		Gh_A05G0051	Gbar_A05G001270		Gh_A01G1843	Gbar_A01G021210		Gh_A02G0919	Gbar_A02G008970
Gh_A03G1623	Gbar_A03G020320		Gh_A03G0694	Gbar_A03G008930		Gh_A01G1355	Gbar_A01G016070		Gh_A05G1647	Gbar_A05G018980		Gh_A01G1855	Gbar_A01G021320		Gh_A02G1203	Gbar_A02G013640
Gh_A04G0861	Gbar_A04G010590		Gh_A03G1334	Gbar_A03G016830		Gh_A01G1679	Gbar_Scaffold3761G000010		Gh_A05G3102	Gbar_A05G036170		Gh_A01G1915	Gbar_A01G022030		Gh_A02G1219	Gbar_A02G013860
Gh_A04G0901	Gbar_A04G011070		Gh_A03G1758	Gbar_A03G021860		Gh_A01G1777	Gbar_A01G020550		Gh_A06G1290	Gbar_A06G015870		Gh_A02G0206	Gbar_A02G002120		Gh_A02G1631	Gbar_A02G018200
Gh_A05G1122	Gbar_A05G013380		Gh_A04G0666	Gbar_A04G008230		Gh_A01G1913	Gbar_A01G022010		Gh_A07G0498	Gbar_A07G006080		Gh_A02G0477	Gbar_A02G004910		Gh_A02G1644	Gbar_A02G018320
Gh_A05G1497	Gbar_A05G017440		Gh_A05G0708	Gbar_A05G008240		Gh_A02G0378	Gbar_A02G003820		Gh_A07G1193	Gbar_A07G013810		Gh_A02G0879	Gbar_A02G009670		Gh_A03G0560	Gbar_A03G007460
Gh_A06G0811	Gbar_A06G009400		Gh_A05G1803	Gbar_A05G020620		Gh_A02G0819	Gbar_A02G008250		Gh_A07G1705	Gbar_A07G020000		Gh_A02G1492	Gbar_A02G016820		Gh_A03G0786	Gbar_A03G010210
Gh_A06G2111	Gbar_A06G012300		Gh_A05G3784	Gbar_A05G021250		Gh_A02G0878	Gbar_A02G009620		Gh_A07G1793	Gbar_A07G021010		Gh_A02G1653	Gbar_A02G018400		Gh_A03G1142	Gbar_A03G014780
Gh_A07G0662	Gbar_A07G007870		Gh_A05G3802	Gbar_A05G018390		Gh_A02G1060	Gbar_A02G012180		Gh_A07G2062	Gbar_A07G023830		Gh_A03G0838	Gbar_A03G010860		Gh_A03G1143	Gbar_A03G014800
Gh_A08G2420	Gbar_A08G011470		Gh_A06G1321	Gbar_A06G016190		Gh_A02G1669	Gbar_A02G018560		Gh_A08G2343	Gbar_A08G023700		Gh_A03G1978	Gbar_A03G000410		Gh_A03G1286	Gbar_A03G016310
Gh_A09G1166	Gbar_A09G026710		Gh_A06G1356	Gbar_A06G016570		Gh_A02G1753	Gbar_A02G010760		Gh_A09G0299	Gbar_A09G003490		Gh_A03G2157	Gbar_A03G019080		Gh_A03G1330	NA
Gh_A09G1494	Gbar_A09G017130		Gh_A07G0083	GB_A07G0086		Gh_A03G0173	Gbar_A03G002860		Gh_A09G0558	Gbar_A09G006690		Gh_A04G0541	Gbar_A04G006750		Gh_A03G1431	Gbar_A03G018040
Gh_A09G1687	Gbar_A09G019960		Gh_A07G0808	Gbar_A07G009400		Gh_A03G0230	Gbar_A03G003480		Gh_A09G1266	Gbar_A09G014370		Gh_A04G1489	Gbar_A04G015070		Gh_A03G1585	Gbar_A03G019950
Gh_A09G2332	Gbar_A09G022600		Gh_A07G0957	Gbar_A07G011090		Gh_A03G0718	Gbar_A03G009230		Gh_A09G1844	Gbar_A09G021680		Gh_A05G0231	Gbar_A05G043500		Gh_A03G2065	Gbar_A03G005140
Gh_A10G1590	Gbar_A10G019070		Gh_A07G1886	Gbar_A07G022010		Gh_A03G1089	Gbar_A03G014210		Gh_A10G0662	Gbar_A10G007910		Gh_A05G0523	Gbar_A05G006060		Gh_A03G2073	Gbar_A03G005040
Gh_A10G1754	Gbar_A10G021050		Gh_A08G0337	Gbar_A08G004260		Gh_A03G1124	Gbar_A03G014630		Gh_A10G1905	Gbar_A10G022850		Gh_A05G0577	Gbar_A05G006720		Gh_A03G2183	Gbar_A03G021310
Gh_A11G0650	Gbar_A11G007490		Gh_A08G0352	Gbar_A08G004430		Gh_A03G1211	Gbar_A03G015530		Gh_A11G0100	Gbar_A11G000710		Gh_A05G0840	Gbar_A05G009520		Gh_A04G0236	Gbar_A04G002500
Gh_A11G2095	Gbar_A11G024810		Gh_A08G1065	Gbar_A08G013400		Gh_A03G1351	Gbar_A03G017040		Gh_A11G1313	Gbar_A11G014750		Gh_A05G0954	Gbar_A05G010670		Gh_A05G0150	Gbar_A05G002300
Gh_A11G2742	Gbar_A11G032900		Gh_A08G1357	Gbar_A08G016520		Gh_A03G1540	Gbar_A03G019390		Gh_A11G1722	Gbar_A11G019140		Gh_A05G1646	Gbar_A05G018970		Gh_A05G0863	Gbar_A05G009740
Gh_A12G1287	Gbar_A12G015180		Gh_A08G2334	Gbar_A08G023550		Gh_A03G1716	Gbar_A03G021290		Gh_A11G3137	Gbar_A11G021290		Gh_A05G1812	Gbar_A05G020690		Gh_A05G0923	Gbar_A05G010310
Gh_A12G2041	Gbar_A12G023770		Gh_A09G0998	Gbar_A09G011560		Gh_A03G2023	Gbar_A03G002010		Gh_A12G0351	Gbar_A12G003760		Gh_A05G2976	Gbar_A05G034350		Gh_A05G1404	Gbar_A05G016480
Gh_A13G0395	Gbar_A13G004450		Gh_A09G2147	Gbar_A09G025980		Gh_A04G0202	Gbar_A04G002200		Gh_A12G1551	Gbar_A12G018190		Gh_A06G0881	Gbar_A06G010200		Gh_A05G1628	Gbar_A05G018710
Gh_A13G0568	Gbar_A13G006690		Gh_A10G0043	Gbar_A10G000570		Gh_A04G0320	Gbar_A04G003550		Gh_A12G2558	Gbar_A12G009690		Gh_A06G0939	Gbar_A06G011000		Gh_A05G2380	Gbar_A05G027390
Gh_A13G0804	Gbar_A13G011090		Gh_A10G0613	Gbar_A10G007350		Gh_A04G0547	Gbar_A04G006840		Gh_A13G0932	Gbar_A13G012640		Gh_A06G0984	Gbar_A06G011540		Gh_A05G2383	Gbar_A05G027420
Gh_A13G0829	Gbar_A13G011390		Gh_A11G1826	Gbar_A11G020500		Gh_A04G0851	Gbar_A04G010490		Gh_A13G1399	Gbar_A13G017660		Gh_A06G1925	Gbar_A06G019670		Gh_A05G3172	Gbar_A05G037170
Gh_A13G1194	Gbar_A13G014890		Gh_A12G0676	Gbar_A12G007740		Gh_A04G0871	Gbar_A04G010700		Gh_A13G1832	Gbar_A13G022480		Gh_A07G0152	Gbar_A07G001880		Gh_A05G3473	Gbar_A05G040340
Gh_D01G1853	Gbar_D01G019920		Gh_A12G1864	Gbar_A12G021850		Gh_A04G1008	Gbar_A04G012630		Gh_D01G0277	Gbar_D01G003310		Gh_A07G0656	Gbar_A07G007790		Gh_A05G3996	Gbar_A05G000590
Gh_D02G1791	Gbar_D02G018850		Gh_A12G1927	Gbar_A12G022620		Gh_A04G1174	Gbar_A04G014680		Gh_D01G1600	Gbar_D01G017240		Gh_A07G0664	Gbar_A07G007890		Gh_A06G0435	Gbar_A06G005120
Gh_D02G2038	GB_D02G2315		Gh_A12G2175	Gbar_A12G025160		Gh_A04G1230	Gbar_A04G015310		Gh_D01G1604	Gbar_D01G017330		Gh_A07G1479	Gbar_A07G016890		Gh_A06G1116	Gbar_A06G013440
Gh_D03G0691	Gbar_D03G008100		Gh_A13G0300	Gbar_A13G003430		Gh_A05G0192	Gbar_A05G002460		Gh_D02G1082	Gbar_D02G011650		Gh_A08G0668	Gbar_A08G007900		Gh_A06G1157	Gbar_A06G014130
Gh_D04G1131	Gbar_D04G012720		Gh_A13G1586	Gbar_A13G019840		Gh_A05G0305	Gbar_A05G003610		Gh_D02G2139	Gbar_D02G023270		Gh_A08G1945	Gbar_A08G023490		Gh_A06G1343	Gbar_A06G016440
Gh_D04G1360	Gbar_D04G015250		Gh_A13G1995	Gbar_A13G024410		Gh_A05G0823	Gbar_A05G009320		Gh_D02G2174	Gbar_D02G023610		Gh_A08G2014	Gbar_A08G024790		Gh_A06G1380	Gbar_A06G016900
Gh_D05G1292	Gbar_D05G013820		Gh_A13G2035	Gbar_A13G024850		Gh_A05G0921	Gbar_A05G010290		Gh_D03G0078	Gbar_D03G000870		Gh_A08G2454	Gbar_A08G010030		Gh_A07G0086	Gbar_A07G001010
Gh_D05G1663	Gbar_D05G017800		Gh_A13G2207	Gbar_A13G009380		Gh_A05G0932	Gbar_A05G010410		Gh_D03G0406	Gbar_D03G004250		Gh_A09G0128	Gbar_A09G001450		Gh_A07G0243	Gbar_A07G003240
Gh_D05G1790	Gbar_D05G019170		Gh_A13G2330	Gbar_A13G021970		Gh_A05G1123	Gbar_A05G013390		Gh_D04G0537	Gbar_D04G006000		Gh_A09G1288	Gbar_A09G014770		Gh_A07G0403	Gbar_A07G005040
Gh_D05G3502	Gbar_D05G037670		Gh_D01G0699	Gbar_D01G008060		Gh_A05G1343	Gbar_A05G015830		Gh_D04G1238	Gbar_D04G013960		Gh_A09G1368	Gbar_A09G015680		Gh_A07G1415	Gbar_A07G016090
Gh_D06G0940	Gbar_D06G009810		Gh_D01G1202	Gbar_D01G013490		Gh_A05G1347	Gbar_A05G015870		Gh_D04G1489	Gbar_D04G016650		Gh_A09G2303	Gbar_A09G022750		Gh_A07G2014	Gbar_A07G023310
Gh_D06G1285	Gbar_D06G013110		Gh_D01G1433	Gbar_D01G015630		Gh_A05G1952	Gbar_A05G022460		Gh_D05G0304	Gbar_D05G003090		Gh_A10G0458	Gbar_A10G005350		Gh_A08G0107	NA
Gh_D07G1914	Gbar_D07G020660		Gh_D01G2143	Gbar_D01G022850		Gh_A05G2121	Gbar_A05G024420		Gh_D05G0356	Gbar_D05G003620		Gh_A10G1215	Gbar_A10G014660		Gh_A08G0688	Gbar_A08G008190
Gh_D09G1018	Gbar_D09G011250		Gh_D02G1542	Gbar_D02G016280		Gh_A05G2633	Gbar_A05G030340		Gh_D05G0697	Gbar_D05G007120		Gh_A10G2323	Gbar_A10G016120		Gh_A08G1128	Gbar_A08G013970
Gh_D09G1793	Gbar_D09G019710		Gh_D02G2242	Gbar_D02G024250		Gh_A05G2918	Gbar_A05G033710		Gh_D05G1005	GB_D05G1061		Gh_A11G0515	Gbar_A11G005780		Gh_A08G1305	Gbar_A08G015910
Gh_D11G1457	Gbar_D11G015540		Gh_D03G0262	Gbar_D03G002830		Gh_A05G3047	Gbar_A05G035470		Gh_D05G1203	Gbar_D05G012770		Gh_A11G0541	Gbar_A11G006060		Gh_A08G1396	Gbar_A08G016930
Gh_D11G3344	Gbar_D11G033670		Gh_D03G1230	Gbar_D03G013510		Gh_A05G3066	Gbar_A05G035690		Gh_D05G3507	Gbar_D05G037750		Gh_A11G0547	Gbar_A11G006130		Gh_A08G1604	Gbar_A08G019170
Gh_D12G0199	Gbar_D12G002340		Gh_D03G1420	Gbar_D03G015690		Gh_A05G3199	Gbar_A05G037440		Gh_D06G0738	Gbar_D06G007940		Gh_A11G0640	Gbar_A11G007380		Gh_A08G2217	Gbar_A08G027010
Gh_D12G1409	Gbar_D12G015170		Gh_D05G0108	NA		Gh_A05G3869	Gbar_A05G012040		Gh_D07G1294	Gbar_D07G014290		Gh_A11G2110	Gbar_A11G024930		Gh_A08G2390	Gbar_A08G019480
Gh_D13G0440	Gbar_D13G004180		Gh_D05G1998	Gbar_D05G021320		Gh_A06G0447	Gbar_A06G005270		Gh_D07G2042	Gbar_D07G022060		Gh_A12G1104	Gbar_A12G013240		Gh_A09G1257	Gbar_A09G014280
Gh_D13G0564	Gbar_D13G005580		Gh_D05G2068	Gbar_D05G021920		Gh_A06G0638	Gbar_A06G007510		Gh_D08G1067	Gbar_D08G011240		Gh_A12G1808	Gbar_A12G021260		Gh_A09G1276	Gbar_A09G014490
Gh_D13G1075	Gbar_D13G011180		Gh_D05G2336	Gbar_D05G024880		Gh_A06G1185	Gbar_A06G014580		Gh_D08G2317	Gbar_D08G024250		Gh_A12G2074	Gbar_A12G024120		Gh_A09G1472	Gbar_A09G016900
Gh_D13G1489	Gbar_D13G015320		Gh_D05G3912	Gbar_D05G008740		Gh_A06G1887	Gbar_A06G003100		Gh_D08G2334	Gbar_D08G024420		Gh_A12G2400	Gbar_A12G027680		Gh_A09G1473	Gbar_A09G016910
Gh_D13G1707	Gbar_D13G017590		Gh_D06G1600	Gbar_D06G016380		Gh_A06G1950	Gbar_A06G020900		Gh_D09G0438	Gbar_D09G004860		Gh_A13G0282	Gbar_A13G003000		Gh_A09G1803	Gbar_A09G021330
			Gh_D06G1721	Gbar_D06G017610		Gh_A07G0128	Gbar_A07G001460		Gh_D09G1855	Gbar_D09G020340		Gh_A13G1269	GB_A13G1857		Gh_A09G1935	Gbar_A09G023780
			Gh_D06G2356	Gbar_D06G018300		Gh_A07G0523	Gbar_A07G006340		Gh_D09G1964	Gbar_D09G021450		Gh_A13G1464	Gbar_A13G017850		Gh_A09G2511	Gbar_A09G004550
			Gh_D07G0741	Gbar_D07G008230		Gh_A07G0579	Gbar_A07G006900		Gh_D10G0307	Gbar_D10G003450		Gh_A13G1652	Gbar_A13G020440		Gh_A10G0126	Gbar_A10G001450
			Gh_D07G0869	Gbar_D07G009780		Gh_A07G0924	Gbar_A07G010710		Gh_D10G0730	Gbar_D10G007890		Gh_A13G1920	Gbar_A13G023590		Gh_A10G0885	Gbar_A10G010520
			Gh_D08G0115	Gbar_D08G001130		Gh_A07G2081	Gbar_A07G024030		Gh_D10G1264	Gbar_D10G013270		Gh_D01G0004	Gbar_D01G023990		Gh_A10G1960	Gbar_A10G023450
			Gh_D08G0434	Gbar_D08G004420		Gh_A07G2318	Gbar_A07G002190		Gh_D10G1349	Gbar_D10G014200		Gh_D01G0039	Gbar_D01G000390		Gh_A11G0176	Gbar_A11G001590
			Gh_D08G0450	Gbar_D08G004590		Gh_A08G0158	Gbar_A08G002180		Gh_D11G0240	Gbar_D11G002440		Gh_D01G0671	Gbar_D01G007780		Gh_A11G0548	Gbar_A11G006130
			Gh_D08G1228	Gbar_D08G012880		Gh_A08G0237	Gbar_A08G003240		Gh_D11G0752	Gbar_D11G007770		Gh_D01G1119	Gbar_D01G012600		Gh_A11G1777	Gbar_A11G019920
			Gh_D08G1346	Gbar_D08G014110		Gh_A08G0530	Gbar_A08G006350		Gh_D11G1462	Gbar_D11G015570		Gh_D01G1634	Gbar_D01G017690		Gh_A11G2380	Gbar_A11G028010
			Gh_D08G2187	Gbar_D08G022900		Gh_A08G0720	Gbar_A08G008520		Gh_D11G3013	Gbar_D11G032480		Gh_D01G1928	Gbar_D01G020640		Gh_A11G2740	Gbar_A11G032890
			Gh_D08G2536	Gbar_D08G027180		Gh_A08G0884	Gbar_A08G010740		Gh_D12G1012	Gbar_D12G011060		Gh_D02G1202	Gbar_D02G012850		Gh_A11G3263	Gbar_A11G029300
			Gh_D09G1172	Gbar_D09G013160		Gh_A08G1006	Gbar_A08G012740		Gh_D12G1979	Gbar_D12G021200		Gh_D03G0106	Gbar_D03G001160		Gh_A12G0787	Gbar_A12G008450
			Gh_D09G1173	Gbar_D09G013180		Gh_A08G1793	Gbar_A08G021660		Gh_D12G2527	Gbar_D12G027570		Gh_D03G0457	Gbar_D03G004820		Gh_A12G0957	Gbar_A12G011580
			Gh_D09G1504	Gbar_D09G016760		Gh_A08G1827	Gbar_A08G022160		Gh_D12G2631	Gbar_D13G022510		Gh_D03G0971	Gbar_D03G010750		Gh_A12G2075	Gbar_A12G024130
			Gh_D09G2352	Gbar_D09G025580		Gh_A08G2124	Gbar_A08G026120		Gh_D13G0016	Gbar_D13G025770		Gh_D03G1513	Gbar_D03G016630		Gh_A12G2300	Gbar_A12G026670
			Gh_D10G0046	Gbar_D10G000510		Gh_A08G2170	Gbar_A08G026510		Gh_D13G0274	Gbar_D13G002640		Gh_D04G0006	Gbar_D04G000050		Gh_A12G2542	Gbar_A12G008730
			Gh_D10G0434	Gbar_D10G004800		Gh_A09G0340	Gbar_A09G004040		Gh_D13G1573	Gbar_D13G016200		Gh_D04G0081	Gbar_D04G000880		Gh_A12G2610	Gbar_A12G011410
			Gh_D11G0593	Gbar_D11G006120		Gh_A09G0468	Gbar_A09G005620		Gh_D13G2029	Gbar_D13G020920		Gh_D04G0140	Gbar_D04G001610		Gh_A13G0283	Gbar_A13G003010
			Gh_D11G2023	Gbar_D11G021620		Gh_A09G0542	Gbar_A09G006550		Gh_D13G2101	Gbar_D13G021810		Gh_D04G0289	Gbar_D04G003530		Gh_A13G0810	Gbar_A13G011150
			Gh_D11G2617	Gbar_D11G027960		Gh_A09G1394	Gbar_A09G015970		Gh_D13G2198	Gbar_D13G022970		Gh_D04G0443	Gbar_D04G005120		Gh_A13G1509	Gbar_A13G018940
			Gh_D12G2036	Gbar_D12G021780		Gh_A09G1395	Gbar_A09G015980		Gh_Sca005431G01	Gbar_A05G038650		Gh_D04G0694	Gbar_D04G007670		Gh_A13G1555	Gbar_A13G019410
			Gh_D12G2108	Gbar_D12G022280		Gh_A09G1659	GB_A09G2114					Gh_D04G1487	Gbar_D04G016630		Gh_A13G1813	Gbar_A13G022270
			Gh_D13G0338	Gbar_D13G003230		Gh_A10G0019	Gbar_A10G000320					Gh_D04G1824	Gbar_D04G019790		Gh_A13G2175	Gbar_A13G008920
			Gh_D13G1047	Gbar_D13G010860		Gh_A10G0460	Gbar_A10G005370					Gh_D05G1720	Gbar_D05G018420		Gh_D01G0018	Gbar_D01G000190
			Gh_D13G1066	NA		Gh_A10G1132	Gbar_A10G013850					Gh_D05G1835	Gbar_D05G019660		Gh_D01G0553	Gbar_D01G006600
			Gh_D13G1345	Gbar_D13G013930		Gh_A10G1326	Gbar_A10G016080					Gh_D05G2968	Gbar_D05G031740		Gh_D01G0848	Gbar_D01G009840
			Gh_D13G1545	Gbar_D13G015900		Gh_A10G1332	Gbar_A10G016140					Gh_D05G3162	Gbar_D05G033060		Gh_D01G1143	Gbar_D01G012870
			Gh_D13G1880	Gbar_D13G019300		Gh_A10G1452	Gbar_A10G017660					Gh_D05G3896	Gbar_D05G009990		Gh_D01G1810	Gbar_D01G019480
			Gh_D13G2512	Gbar_D13G009780		Gh_A10G1595	Gbar_A10G019120					Gh_D06G1160	Gbar_D06G011960		Gh_D02G0206	Gbar_D02G001970
			Gh_Sca005172G02	Gbar_A01G014490		Gh_A11G0549	Gbar_A11G006140					Gh_D06G1676	Gbar_D06G017120		Gh_D02G1474	Gbar_D02G015610
			Gh_Sca011527G01	Gbar_D04G011290		Gh_A11G0689	Gbar_A11G007910					Gh_D06G1729	Gbar_D06G017690		Gh_D02G1726	Gbar_D02G018120
						Gh_A11G0731	Gbar_A11G008270					Gh_D07G1517	Gbar_D07G016560		Gh_D02G1993	Gbar_D02G020970
						Gh_A11G1251	Gbar_A11G014120					Gh_D07G1567	Gbar_D07G017190		Gh_D03G0090	Gbar_D03G001010
						Gh_A11G1310	Gbar_A11G014720					Gh_D07G1581	Gbar_D07G017340		Gh_D03G0508	Gbar_D03G005300
						Gh_A11G1539	Gbar_A11G017250					Gh_D07G1721	Gbar_D07G018840		Gh_D03G0730	Gbar_D03G008450
						Gh_A11G1563	Gbar_A11G017460					Gh_D07G1997	Gbar_D07G021660		Gh_D03G1200	Gbar_D03G013180
						Gh_A11G2077	Gbar_A11G024560					Gh_D08G0151	Gbar_D08G001620		Gh_D04G0153	Gbar_D04G001950
						Gh_A11G2333	Gbar_A11G027260					Gh_D08G0231	Gbar_D08G002450		Gh_D04G0154	Gbar_D04G001960
						Gh_A11G2673	Gbar_A11G032240					Gh_D08G0945	Gbar_D08G009880		Gh_D04G1574	Gbar_D04G017490
						Gh_A11G2719	Gbar_A11G032700					Gh_D08G0991	Gbar_D08G010400		Gh_D04G1621	Gbar_D04G017890
						Gh_A11G3240	Gbar_A11G023070					Gh_D08G1915	Gbar_D08G020060		Gh_D05G0320	Gbar_D05G003220
						Gh_A12G0465	Gbar_A12G005080					Gh_D09G1136	Gbar_D09G012750		Gh_D05G0407	Gbar_D05G004130
						Gh_A12G0602	Gbar_A12G006660					Gh_D09G1279	Gbar_D09G014360		Gh_D05G0508	Gbar_D05G005090
						Gh_A12G0727	Gbar_A12G009180					Gh_D09G1329	Gbar_D09G014910		Gh_D05G0706	Gbar_D05G007210
						Gh_A12G0968	Gbar_A12G011750					Gh_D09G1582	Gbar_D09G017550		Gh_D05G1099	Gbar_D05G011730
						Gh_A12G1098	Gbar_A12G013190					Gh_D10G0475	Gbar_D10G005170		Gh_D05G1294	Gbar_D05G013840
						Gh_A12G1538	Gbar_A12G018070					Gh_D10G1363	Gbar_D10G014320		Gh_D05G2008	Gbar_D05G021410
						Gh_A12G1857	Gbar_A12G021780					Gh_D10G2395	Gbar_D10G026540		Gh_D05G2178	Gbar_D05G023090
						Gh_A12G2242	Gbar_A12G025870					Gh_D11G0237	Gbar_D11G002410		Gh_D05G2180	Gbar_D05G023130
						Gh_A12G2262	Gbar_A12G026040					Gh_D11G0625	Gbar_D11G006420		Gh_D05G3933	Gbar_D05G000580
						Gh_A12G2498	Gbar_A12G028850					Gh_D11G3426	Gbar_D11G024050		Gh_D06G0145	Gbar_D06G001800
						Gh_A12G2685	Gbar_A12G024360					Gh_D12G0897	Gbar_D12G009860		Gh_D06G1031	Gbar_D06G010730
						Gh_A13G0108	Gbar_A13G001300					Gh_D12G1069	Gbar_D12G011660		Gh_D06G1169	Gbar_D06G012120
						Gh_A13G0135	Gbar_A13G001600					Gh_D12G1304	Gbar_D12G014010		Gh_D06G1437	Gbar_D06G014780
						Gh_A13G0162	Gbar_A13G001840					Gh_D12G1534	Gbar_D12G016640		Gh_D06G1961	Gbar_D06G020540
						Gh_A13G0287	Gbar_A13G003050					Gh_D12G1945	Gbar_D12G021030		Gh_D07G0300	Gbar_D07G003460
						Gh_A13G0436	Gbar_A13G005040					Gh_D12G2251	Gbar_D12G023770		Gh_D07G0689	Gbar_D07G007690
						Gh_A13G0690	Gbar_A13G008080					Gh_D12G2436	Gbar_D12G026630		Gh_D07G0733	Gbar_D07G008140
						Gh_A13G0821	Gbar_A13G011320					Gh_D12G2567	Gbar_D12G028170		Gh_D07G0974	Gbar_D07G010810
						Gh_A13G0885	Gbar_A13G012030					Gh_D13G0467	Gbar_D13G004610		Gh_D07G2462	Gbar_D07G016950
						Gh_A13G1064	Gbar_A13G014040					Gh_D13G2126	Gbar_D13G022050		Gh_D08G0882	Gbar_D08G009210
						Gh_A13G1180	Gbar_A13G015080					Gh_D13G2360	Gbar_D13G024620		Gh_D08G1315	Gbar_D08G013790
						Gh_A13G1583	Gbar_A13G019810								Gh_D08G1597	Gbar_D08G016600
						Gh_A13G1599	Gbar_A13G019980								Gh_D08G1691	Gbar_D08G017650
						Gh_A13G1707	Gbar_A13G021010								Gh_D08G1970	Gbar_D08G020630
						Gh_A13G1733	Gbar_A13G021260								Gh_D08G2441	Gbar_D08G025770
						Gh_A13G2046	Gbar_A13G024950								Gh_D08G2583	Gbar_D08G027680
						Gh_A13G2107	Gbar_A13G004500								Gh_D08G2634	Gbar_D08G028180
						Gh_A13G2310	Gbar_A13G019570								Gh_D09G0419	Gbar_D09G004620
						Gh_D01G0072	Gbar_D01G000730								Gh_D09G1483	Gbar_D09G016540
						Gh_D01G0186	Gbar_D01G001920								Gh_D09G1484	Gbar_D09G016550
						Gh_D01G0286	Gbar_D01G003410								Gh_D09G1925	Gbar_D09G021060
						Gh_D01G0410	Gbar_D01G005000								Gh_D09G1979	Gbar_D09G021590
						Gh_D01G0656	Gbar_D01G024380								Gh_D09G2145	Gbar_D09G023450
						Gh_D01G0701	Gbar_D01G008080								Gh_D10G0081	Gbar_D10G000880
						Gh_D01G0799	Gbar_D01G009290								Gh_D10G0257	Gbar_D10G002920
						Gh_D01G0921	Gbar_D01G010610								Gh_D10G1145	Gbar_D10G012030
						Gh_D01G0977	Gbar_D01G011200								Gh_D10G1282	Gbar_D10G013420
						Gh_D01G1403	Gbar_D01G015430								Gh_D11G0150	Gbar_D11G001510
						Gh_D01G1410	Gbar_D01G015470								Gh_D11G0189	Gbar_D11G001960
						Gh_D01G1452	Gbar_D01G015740								Gh_D11G0649	Gbar_D11G006690
						Gh_D01G1498	Gbar_D01G016110								Gh_D11G0787	Gbar_D11G008160
						Gh_D01G1901	Gbar_D01G020370								Gh_D11G0849	Gbar_D11G008780
						Gh_D01G2027	Gbar_D01G021770								Gh_D11G1941	Gbar_D11G020770
						Gh_D02G0169	Gbar_D02G001610								Gh_D11G2647	GB_D11G2948
						Gh_D02G0431	Gbar_D02G004410								Gh_D11G2748	Gbar_D11G029010
						Gh_D02G0438	Gbar_D02G004490								Gh_D11G3073	Gbar_D11G033480
						Gh_D02G0869	Gbar_D02G009270								Gh_D12G0289	Gbar_D12G003220
						Gh_D02G1012	Gbar_D02G010860								Gh_D12G0436	Gbar_D12G004810
						Gh_D02G1039	Gbar_D02G011090								Gh_D12G0652	Gbar_D12G007360
						Gh_D02G1137	Gbar_D02G012230								Gh_D12G0729	Gbar_D12G008160
						Gh_D02G1553	Gbar_D02G016380								Gh_D12G1400	Gbar_D12G015080
						Gh_D02G1770	Gbar_D02G018640								Gh_D12G1856	Gbar_D12G020170
						Gh_D02G2115	Gbar_D02G023010								Gh_D12G2646	Gbar_D12G027680
						Gh_D02G2136	Gbar_D02G023240								Gh_D13G2052	Gbar_D13G021330
						Gh_D03G0010	Gbar_D03G000150								Gh_D13G2081	Gbar_D13G021620
						Gh_D03G0623	Gbar_D03G007590								Gh_D13G2177	Gbar_D13G022730
						Gh_D03G1268	Gbar_D03G013920								Gh_D13G2365	Gbar_D13G024660
						Gh_D03G1411	Gbar_D03G015620
						Gh_D03G1491	Gbar_D03G016440
						Gh_D04G0070	Gbar_D04G000780
						Gh_D04G0192	Gbar_D04G002430
						Gh_D04G0204	Gbar_D04G002560
						Gh_D04G0406	Gbar_D04G004750
						Gh_D04G0577	Gbar_D04G006450
						Gh_D04G0598	Gbar_D04G006640
						Gh_D04G0865	Gbar_D04G009550
						Gh_D04G1349	Gbar_D04G015150
						Gh_D04G1350	Gbar_D04G015160
						Gh_D04G1785	Gbar_D04G019400
						Gh_D04G2040	Gbar_D04G020110
						Gh_D05G0069	Gbar_D05G000860
						Gh_D05G0077	Gbar_D05G000950
						Gh_D05G0265	Gbar_D05G002730
						Gh_D05G0341	Gbar_D05G003480
						Gh_D05G0344	Gbar_D05G003500
						Gh_D05G0943	Gbar_D05G009780
						Gh_D05G1018	Gbar_D05G011010
						Gh_D05G1052	Gbar_D05G040550
						Gh_D05G1512	Gbar_D05G016250
						Gh_D05G1514	Gbar_D05G016290
						Gh_D05G1751	Gbar_D05G018750
						Gh_D05G2497	Gbar_D05G026520
						Gh_D05G2824	Gbar_D05G030140
						Gh_D05G2977	Gbar_D05G031840
						Gh_D05G3566	Gbar_D05G038260
						Gh_D05G3846	Gbar_D05G014870
						Gh_D06G0442	Gbar_D06G005110
						Gh_D06G0726	Gbar_D06G007810
						Gh_D06G1369	Gbar_D06G014060
						Gh_D06G1650	Gbar_D06G016860
						Gh_D06G1690	Gbar_D06G017260
						Gh_D06G1698	Gbar_D06G017360
						Gh_D06G2084	Gbar_D06G021560
						Gh_D06G2095	Gbar_D06G021680
						Gh_D07G0813	Gbar_D07G009130
						Gh_D07G1036	Gbar_D07G011440
						Gh_D07G1365	Gbar_D07G014940
						Gh_D07G2101	Gbar_D07G022650
						Gh_D07G2296	Gbar_D07G024770
						Gh_D07G2367	Gbar_D07G001330
						Gh_D07G2389	Gbar_D07G001460
						Gh_D08G0278	Gbar_D08G002910
						Gh_D08G0560	Gbar_D08G005960
						Gh_D08G1278	Gbar_D08G013450
						Gh_D08G1413	Gbar_D08G014860
						Gh_D08G1948	Gbar_D08G020390
						Gh_D08G2142	Gbar_D08G022420
						Gh_D08G2271	Gbar_D08G023720
						Gh_D08G2496	Gbar_D08G026780
						Gh_D08G2516	Gbar_D08G026980
						Gh_D09G0792	Gbar_D09G008900
						Gh_D09G1399	Gbar_D09G015710
						Gh_D09G1400	Gbar_D09G015720
						Gh_D09G1458	Gbar_D09G016360
						Gh_D10G0021	Gbar_D10G000260
						Gh_D10G0477	Gbar_D10G005190
						Gh_D10G0787	Gbar_D10G008440
						Gh_D10G1142	Gbar_D10G012000
						Gh_D10G1368	Gbar_D10G014390
						Gh_D10G1395	Gbar_D10G014660
						Gh_D10G1417	Gbar_D10G014910
						Gh_D10G1468	Gbar_D10G015370
						Gh_D10G1695	Gbar_D10G017770
						Gh_D11G0204	Gbar_D11G002110
						Gh_D11G0422	Gbar_D11G004350
						Gh_D11G0563	Gbar_D11G005830
						Gh_D11G0591	Gbar_D11G006100
						Gh_D11G0592	Gbar_D11G006110
						Gh_D11G0629	Gbar_D11G006460
						Gh_D11G0806	Gbar_D11G008340
						Gh_D11G0923	Gbar_D11G009580
						Gh_D11G1540	Gbar_D11G016400
						Gh_D11G1720	Gbar_D11G018350
						Gh_D11G2423	Gbar_D11G025850
						Gh_D11G2749	Gbar_D11G029020
						Gh_D11G2832	Gbar_D11G029830
						Gh_D11G3035	Gbar_D11G033000
						Gh_D11G3453	Gbar_D11G024280
						Gh_D11G3501	Gbar_D11G016180
						Gh_D12G0311	Gbar_D12G003460
						Gh_D12G0427	Gbar_D12G004710
						Gh_D12G0517	Gbar_D12G005620
						Gh_D12G0560	Gbar_D12G006070
						Gh_D12G0678	Gbar_D12G007660
						Gh_D12G0802	Gbar_D12G009120
						Gh_D12G0929	Gbar_D12G010240
						Gh_D12G0969	Gbar_D12G010640
						Gh_D12G2028	Gbar_D12G021710
						Gh_D12G2196	Gbar_D12G023140
						Gh_D12G2411	Gbar_D12G025980
						Gh_D12G2470	Gbar_D12G026960
						Gh_D12G2802	Gbar_D12G009020
						Gh_D13G0125	Gbar_D13G001190
						Gh_D13G0157	Gbar_D13G001460
						Gh_D13G0234	Gbar_D13G002250
						Gh_D13G0306	Gbar_D13G025990
						Gh_D13G0484	Gbar_D13G004790
						Gh_D13G0811	Gbar_D13G008010
						Gh_D13G1099	Gbar_D13G011420
						Gh_D13G1171	Gbar_D13G012180
						Gh_D13G1330	Gbar_D13G013760
						Gh_D13G1839	Gbar_D13G018900
						Gh_D13G1864	Gbar_D13G019110
						Gh_D13G1917	Gbar_D13G019720
						Gh_D13G1958	Gbar_D13G020150
						Gh_D13G2056	Gbar_D13G021370
						Gh_D13G2143	Gbar_D13G022350
						Gh_D13G2311	Gbar_D13G024140
						Gh_D13G2394	Gbar_D13G024960
						Gh_D13G2447	Gbar_D13G025540
						Gh_Sca004867G04	Gbar_A05G010810
						Gh_Sca005163G01	Gbar_A10G006330
						Gh_Sca006071G01	Gbar_A01G010070
						Gh_Sca008940G01	Gbar_A11G005750
						Gh_Sca010556G01	Gbar_D11G005480
						Gh_Sca056802G01	Gbar_D02G021460

## Sheet: Table S4
Supplementary Table S4. Expression of elongation-related candidate genes and their G. hirsutum orthologs during cotton fiber development.
Type	Reference	Orthologous genes	G. barbadense cv. Pima90-53								G. barbadense cv. Hai7124								G. hirsutum cv. HY405								G. hirsutum cv. ND13
			0 DPA_ovule	5 DPA_fiber	10 DPA_fiber	15 DPA_fiber	20 DPA_fiber	25 DPA_fiber	30 DPA_fiber		0 DPA_ovule	5 DPA_fiber	10 DPA_fiber	15 DPA_fiber	20 DPA_fiber	25 DPA_fiber	30 DPA_fiber		0 DPA_ovule	5 DPA_fiber	10 DPA_fiber	15 DPA_fiber	20 DPA_fiber	25 DPA_fiber	30 DPA_fiber		0 DPA_ovule	5 DPA_fiber	10 DPA_fiber	15 DPA_fiber	20 DPA_fiber	25 DPA_fiber	30 DPA_fiber
IV-I	Gh_A03G0826	Gbar_A03G010660	3.92786	82.2309	92.2921	60.3803	22.2931	31.9561	20.7215		3.0694	100.225	102.229	48.8718	22.9226	18.3313	15.2866		2.93266	20.3466	16.8072	9.77763	7.53089	5.21122	5.0661		1.44113	17.0345	16.8341	14.5306	6.46948	4.1619	4.34119
	Gh_A07G1193	Gbar_A07G013810	104.096	214.701	195.858	160.366	96.6766	74.2245	60.8069		104.695	179.271	161.141	157.702	103.709	75.9999	57.6306		0.0590209	0.355642	0.0509075	0	0	0.065777	0		0.204729	0	0	0	0.0552739	0.067307	0.0734872
	Gh_A11G1313	Gbar_A11G014750	0.613728	102.513	205.858	57.2503	3.77865	1.71881	0.824809		1.20858	120.798	224.502	46.9451	3.14383	1.00061	0.591024		0.812592	40.2935	73.9436	20.783	2.00215	1.96215	2.03382		0.469779	44.2629	111.602	27.8623	3.55135	2.62557	2.19215
	Gh_A11G3137	Gbar_A11G021290	56.6266	187.141	228.513	123.481	31.0689	19.6535	25.5996		40.8827	212.674	241.851	111.386	34.3847	33.0996	33.0973		59.8308	86.7303	57.1612	36.5078	24.797	35.0168	53.3844		72.085	93.5603	100.734	41.3653	16.9112	38.0965	44.2177
	Gh_A13G0932	Gbar_A13G012640	46.9782	466.986	460.62	204.057	54.4192	40.7962	29.9772		40.4388	529.787	505.283	259.338	68.9417	67.432	32.9877		59.9703	279.496	213.491	80.563	37.225	36.0484	39.6654		79.3585	297.733	333.668	130.482	55.6926	36.5432	26.891
	Gh_D03G0078	Gbar_D03G000870	0.463706	32.2795	34.337	12.6215	0.577294	0.138894	0.0610969		0.358096	42.1278	47.3141	15.6348	0.334127	0.063531	0.0328347		0.496584	9.55484	7.70976	2.57039	0.059323	0.0503116	0		0.300137	8.25121	9.89552	3.17815	0.408687	0	0
	Gh_D05G3507	Gbar_D05G037750	0.0495406	180.3	277.983	35.8881	1.93812	0.220729	0.110965		0.135496	238.871	244.618	21.7104	0.27584	0.057693	0		0.327965	35.9013	12.4232	0.249646	0	0	0.0724285		0.0237006	70.6966	61.3001	0.777602	0.0767858	0.0311674	0
	Gh_D08G1067	Gbar_D08G011240	157.692	640.015	889.233	464.121	34.5094	14.9666	3.58786		128.045	740.683	1038.98	461.884	40.1085	15.394	4.34309		159.748	399.306	520.843	221.905	16.6067	5.54565	4.91104		165.256	314.259	533.028	307.942	44.4481	4.42231	3.63196
	Gh_D09G0438	Gbar_D09G004860	66.8669	270.155	259.999	160.134	8.10381	2.04436	1.87761		68.829	254.744	275.049	107.816	18.8662	10.2553	2.2943		86.5513	156.298	119.613	49.4453	9.36496	4.90431	9.09912		75.9342	181.822	129.922	73.4268	5.78062	3.35299	6.44895
	Gh_D11G1462	Gbar_D11G015570	0.141727	99.4327	162.952	77.4696	3.09044	1.62377	0.476178		0	108.583	175.02	56.6044	1.42043	1.6505	1.19423		2.18925	44.8755	57.7281	12.9983	0.308235	0.174275	0		0.542426	51.8343	98.2804	26.8661	2.4896	0.178329	0.584109
IV-II	Gh_A03G2157	Gbar_A03G019080	46.257	234.873	511.984	242.633	26.1615	7.38757	5.36351		54.551	227.04	581.979	248.482	32.8769	23.7523	12.9541		51.5973	101.373	93.7274	28.7328	6.92328	7.20527	25.3158		86.578	94.0762	116.137	40.8848	8.09241	9.71234	10.0623
	Gh_A05G1646	Gbar_A05G018970	20.6531	86.3198	142.63	60.4452	5.38808	2.91677	0.819717		15.6319	94.6949	171.244	75.0859	6.34336	2.74242	0.957678		15.4142	48.186	70.8978	19.1153	1.73025	0.860887	0.961521		14.6154	39.5662	77.2845	31.4686	5.26125	1.00104	0.524617
	Gh_A05G1812	Gbar_A05G020690	0.86696	108.362	312.932	151.865	34.3142	22.8612	12.4836		1.49045	125.163	377.816	177.754	31.4457	18.606	10.5852		0.956564	54.6547	75.0812	27.9604	7.94607	5.17801	4.34571		0.592515	65.7224	142.685	42.17	14.8453	5.76596	2.2119
	Gh_A07G0152	Gbar_A07G001880	16.6953	101.51	539.746	201.031	12.6481	8.70051	1.54841		18.8357	65.0645	400.377	139.521	9.78969	4.89104	2.16671		4.89303	2.83999	55.8334	13.7239	0.737541	0.641544	1.44926		4.26813	4.54741	67.4628	27.7802	1.77904	1.18164	0.824256
	Gh_A07G0664	Gbar_A07G007890	21.5446	74.7498	117.855	83.7392	3.88205	1.63252	1.60858		23.4019	79.6325	140.145	93.7516	6.39784	3.64402	3.14919		15.508	37.3444	60.7784	28.5379	4.51828	4.9831	3.94978		17.7184	38.9683	75.2101	31.2157	8.48082	3.74357	3.3826
	Gh_A08G0668	Gbar_A08G007900	0.52622	9.39062	21.0408	9.34732	0.590602	0.16747	0.294669		0.0959492	10.9746	23.7938	4.848	0.463912	0.766019	0.395901		0.193536	2.51459	8.97255	1.43636	0.52454	0.754914	0.96167		0.041958	3.40996	8.33936	1.9855	0.362498	0.634532	0.512066
	Gh_A09G1368	Gbar_A09G015680	1.58219	19.7555	55.0617	22.6693	4.96089	4.07304	5.04026		0.884708	18.38	54.7853	19.6455	4.30691	3.27566	4.52866		2.59918	6.63293	12.7152	8.11478	5.16155	4.23698	2.43311		3.86877	5.7085	15.2782	8.66025	8.02913	4.07009	2.31851
	Gh_A11G0547	Gbar_A11G006130	0.158931	33.9532	60.7518	40.5856	0.305787	0.303479	0		0	37.1682	58.5006	36.8031	0.176984	0.185084	0		0.0876785	0.0660405	1.73939	0.720799	0	0	0		0	0	5.18356	2.49462	0.164224	0	0
	Gh_A12G1104	Gbar_A12G013240	1.63539	30.3308	92.3075	41.9027	4.26093	2.86256	0.858537		1.11822	29.9607	87.381	37.972	3.81305	1.66645	0.553673		1.24054	5.98857	26.1665	5.87179	0.778035	0.251371	0.0996228		2.54275	8.16647	27.9002	14.8093	2.21794	0.771653	0.0702089
	Gh_D04G0006	Gbar_D04G000050	11.4187	32.2766	72.166	39.3984	1.76658	1.14758	1.48636		10.2733	37.2835	100.244	42.1744	3.82031	3.23696	3.04447		6.27181	7.69991	20.6615	22.5623	5.11928	5.45014	6.1993		8.26606	10.4636	24.778	22.162	5.40788	5.16731	7.60264
	Gh_D05G2968	Gbar_D05G031740	6.7952	21.8561	30.1205	23.3491	7.87639	8.66699	8.13811		6.86113	19.7572	28.6538	16.8872	7.81493	6.63263	6.4461		5.09946	9.06384	9.00874	8.74867	4.85499	3.81563	3.01164		3.41999	9.577	9.92015	11.1291	5.9392	2.61939	2.71602
	Gh_D07G1581	Gbar_D07G017340	13.1819	300.163	401.38	260.159	5.69189	3.54443	0.633397		12.0891	252.283	421.456	222.024	4.84465	1.62125	2.0424		0.432011	17.8606	20.8255	7.45383	1.1354	0.106992	0.0424027		0.333008	6.95184	25.1039	17.1766	4.04584	0.218961	0.0597665
	Gh_D08G0151	Gbar_D08G001620	102.065	598.846	978.389	501.146	118.003	63.5503	14.6966		97.4564	689.033	1006.13	564.636	108.787	69.5375	16.7158		0.076608	1.50025	0	0	0	0	0		0	0	0	0	0	0	0
	Gh_D09G1136	Gbar_D09G012750	0.224449	197.752	266.036	133.759	8.78086	11.0718	1.94812		0	118.698	260.586	101.659	7.99823	4.96631	2.3641		0.123823	24.9018	28.2491	11.0277	1.0373	0.758986	0.328145		0.0536891	5.56208	35.0819	3.72626	1.04366	1.05905	0.539606
	Gh_D10G1363	Gbar_D10G014320	18.7737	58.252	83.8948	55.8235	9.0082	6.33997	2.77598		17.4505	62.1739	93.1459	55.1579	8.38295	7.93808	3.67441		8.86299	4.44412	2.42444	1.66542	0.673845	0.536209	0.536865		3.73314	4.8049	2.44141	0.692772	0.474303	0.490925	0.504473
	Gh_D11G0625	Gbar_D11G006420	4.95628	23.4867	37.4997	26.9312	5.23545	6.36647	8.18799		3.48399	21.9521	38.8582	20.2146	4.39544	4.64885	4.75133		2.40022	5.94547	6.3602	5.04037	1.19498	0.303347	1.39894		1.56644	5.82583	6.90937	6.20086	1.59897	0.564368	0.677808
	Gh_D11G3426	Gbar_D11G024050	247.632	1208.21	2184.12	1486.24	261.857	105.83	35.947		275.433	1472.57	3063.76	1578.2	219.847	114.061	31.2507		261.899	632.298	964.172	431.597	41.8326	22.4187	8.56863		286.166	621.911	1045.38	561.652	109.071	31.7004	11.9153
	Gh_D12G2436	Gbar_D12G026630	13.962	371.132	494.419	403.743	20.0099	30.3344	40.4675		9.32269	373.969	550.714	322.246	18.1972	38.6733	90.7477		8.86436	143.647	158.966	104.2	15.5219	19.0387	23.7196		6.82879	67.8855	172.678	115.391	41.3669	19.7024	13.4748
IV-III	Gh_A02G1644	Gbar_A02G018320	0.272768	19.568	51.9832	36.5406	1.36451	0.5903	0.0763712		0.507303	26.6997	65.6129	42.7749	0.956819	0.285889	0.0656693		0.30096	0.544048	0.804722	0.769742	0.059323	0.0167705	0		0.247939	0.477824	0.54747	1.08683	0.183204	0	0
	Gh_A05G0923	Gbar_A05G010310	31.5098	93.2936	295.22	182.213	12.0159	7.69202	2.22544		52.7067	103.079	347.965	213.907	14.5866	5.1477	1.5133		95.9322	54.2266	59.4341	26.2394	2.02853	2.39358	4.18974		112.681	68.0592	62.4697	53.5667	2.2628	3.67389	2.67415
	Gh_A05G3172	Gbar_A05G037170	21.6219	77.8135	158.506	128.45	44.6423	50.8405	44.9225		19.7044	90.4629	175.61	103.429	40.7435	45.1922	62.1622		18.3845	47.1101	76.6777	47.4415	28.1011	29.0482	20.947		21.812	46.3951	87.6673	62.9284	44.4143	29.286	21.8148
	Gh_A06G1116	Gbar_A06G013440	0.629287	22.904	55.8016	63.3398	14.3429	10.7838	5.74655		0	24.6389	71.0872	87.3609	18.0583	12.6275	6.35143		0.213639	4.46541	12.7147	6.29346	2.05291	1.24999	0.89643		0.185265	4.26053	14.7192	10.0528	3.30125	1.5227	0.731508
	Gh_A07G2014	Gbar_A07G023310	51.2929	212.662	555.15	389.374	93.9236	72.0588	62.0279		54.152	230.788	583.975	369.335	88.0973	78.5024	57.8555		42.3764	101.87	60.1897	54.6979	54.9575	56.4961	70.4249		43.6858	51.1614	47.4403	47.8028	52.2224	62.1008	67.1126
	Gh_A10G0126	Gbar_A10G001450	5.41505	21.8523	126.918	86.7753	4.79206	2.56498	1.03426		4.54646	33.6708	204.209	111.859	4.32395	2.88421	1.51591		2.98736	5.45958	19.7147	7.82669	0.935763	0.567791	0.531879		2.28937	4.42997	20.747	15.6612	1.88682	0.448953	0.692014
	Gh_D04G0153	Gbar_D04G001950	0	16.9702	61.8614	71.8624	3.00701	2.65273	0.486203		0.0316633	18.1617	64.5543	63.3018	2.54615	1.14597	1.11486		0	0.168368	2.97471	0.991752	0.12589	0.0711776	0.479553		0.0553845	0.197852	3.02065	2.37625	0.0299061	0.145666	0.278323
	Gh_D04G1621	Gbar_D04G017890	10.9032	55.6726	295.451	563.183	87.2564	43.1481	18.051		12.7062	80.0961	345.219	615.447	60.7965	29.9034	14.2661		9.41486	10.4401	17.1435	14.2535	7.99019	7.38365	16.2485		13.305	8.9794	10.149	11.1613	4.65349	10.5378	12.0481
	Gh_D05G2178	Gbar_D05G023090	10.3175	48.1286	138.582	100.94	16.8594	14.3219	13.6447		13.3289	55.7517	164.903	104.455	19.3426	14.4759	12.0564		3.54232	20.5012	38.7013	15.3211	2.77504	1.34968	0.588391		4.35835	18.1019	38.5799	20.674	4.70677	0.828641	0.37697
	Gh_D08G2441	Gbar_D08G025770	4.89366	131.016	134.028	165.486	62.5888	38.1341	13.8124		3.86832	102.253	159.581	138.783	40.5723	20.3252	9.0575		2.27838	49.908	22.1553	34.4103	6.45961	3.1305	2.23321		2.76068	23.9784	32.7022	37.2278	17.6544	3.95075	2.33163
	Gh_D09G1484	Gbar_D09G016550	4.9717	178.558	402.259	489.934	42.9972	23.542	2.23565		2.34872	164.13	486.312	590.346	49.3666	16.58	3.26439		1.91163	28.8599	52.6914	52.4606	1.22872	0.324199	0.367103		2.81095	33.7298	80.1694	51.6155	2.84108	0.805655	0.413944
	Gh_D11G1941	Gbar_D11G020770	14.0393	103.521	202.91	167.171	16.4692	21.7107	15.1422		10.6415	124.994	263.954	184.168	17.8727	17.8978	17.2512		5.22307	52.0323	97.1677	42.285	26.0909	26.3936	18.4872		4.83961	50.7857	136.401	54.4551	28.0087	25.0085	22.0933
	Gh_D12G0289	Gbar_D12G003220	19.2635	140.794	385.016	318.972	18.9399	12.6394	4.56191		16.0613	148.62	391.102	293.286	19.8451	8.0049	6.6399		8.23961	53.1756	226.049	37.4608	2.86069	0.834799	2.72948		13.5598	74.8358	276.862	89.9615	7.54113	2.13554	1.39898
	Gh_D12G0652	Gbar_D12G007360	0.308933	30.4792	53.9446	63.2434	11.7888	6.68564	1.81643		0.422473	32.6098	36.8983	37.6154	9.6327	6.02616	1.95237		0.0852156	5.90506	9.70217	11.131	1.17579	0.18994	0.0752768		0.295592	4.75179	15.1139	7.9264	0.957666	0.291537	0

## Sheet: Table S5
Supplementary Table S5. List of 2275 up-regulated genes during cotton fiber SCW biosynthesis in G. barbadense.
Group I (466 genes)			Group II (329 genes)			Group III (686 genes)			Group IV (647 genes)			Group V (147 genes)
Reference	Orthologous genes		Reference	Orthologous genes		Reference	Orthologous genes		Reference	Orthologous genes		Reference	Orthologous genes
Gh_A01G0031	Gbar_A01G000180		Gh_A01G0028	GB_A01G0029		Gh_A01G0176	Gbar_A01G002170		Gh_A01G0132	Gbar_A01G001690		Gh_A01G0634	Gbar_A01G007270
Gh_A01G0050	Gbar_A01G000400		Gh_A01G0072	Gbar_A01G000620		Gh_A01G0494	Gbar_A01G005720		Gh_A01G0377	Gbar_A01G004500		Gh_A01G0875	Gbar_A01G009960
Gh_A01G0148	Gbar_A01G001860		Gh_A01G0110	Gbar_A01G001000		Gh_A01G0495	Gbar_A01G005730		Gh_A01G0415	Gbar_A01G004930		Gh_A01G1111	Gbar_A01G012660
Gh_A01G0274	Gbar_A01G003250		Gh_A01G0114	Gbar_A01G001090		Gh_A01G0530	Gbar_A01G006140		Gh_A01G0457	Gbar_A01G005350		Gh_A01G1112	Gbar_A01G012670
Gh_A01G0275	Gbar_A01G003260		Gh_A01G0175	Gbar_A01G002160		Gh_A01G0785	Gbar_A01G009000		Gh_A01G0630	Gbar_A01G007220		Gh_A01G1664	Gbar_A01G019390
Gh_A01G0345	Gbar_A01G004170		Gh_A01G0181	Gbar_A01G002220		Gh_A01G0821	Gbar_A01G009380		Gh_A01G0705	Gbar_A01G008050		Gh_A02G0178	Gbar_A02G001820
Gh_A01G0397	Gbar_A01G004750		Gh_A01G0615	Gbar_A01G007050		Gh_A01G1163	Gbar_A01G013720		Gh_A01G0781	Gbar_A01G008950		Gh_A03G0986	Gbar_A03G012740
Gh_A01G0404	Gbar_A01G004820		Gh_A01G0723	Gbar_A01G008260		Gh_A01G1504	Gbar_A01G017670		Gh_A01G0871	Gbar_A01G009900		Gh_A03G1546	NA
Gh_A01G0543	Gbar_A01G006280		Gh_A01G0934	Gbar_A01G010660		Gh_A01G1635	Gbar_A01G019080		Gh_A01G0912	Gbar_A01G010400		Gh_A03G1549	NA
Gh_A01G0575	Gbar_A01G006630		Gh_A01G1126	Gbar_A01G012830		Gh_A01G1652	Gbar_A01G019270		Gh_A01G0996	Gbar_A01G011320		Gh_A03G1898	Gbar_A03G023320
Gh_A01G0680	Gbar_A01G007830		Gh_A01G1240	Gbar_A01G014330		Gh_A01G1708	Gbar_A01G019830		Gh_A01G1047	Gbar_A01G011810		Gh_A04G0412	Gbar_A04G004600
Gh_A01G0845	Gbar_A01G009640		Gh_A01G1581	Gbar_A01G018510		Gh_A01G1715	Gbar_A01G019900		Gh_A01G1223	Gbar_A01G014520		Gh_A04G0725	Gbar_A04G008890
Gh_A01G1072	Gbar_A01G012360		Gh_A01G1678	Gbar_A01G019540		Gh_A01G1733	Gbar_A01G020060		Gh_A01G1397	Gbar_A01G016520		Gh_A04G1042	Gbar_A04G013180
Gh_A01G1277	Gbar_A01G015070		Gh_A01G1854	Gbar_A01G021310		Gh_A01G1871	Gbar_A01G021610		Gh_A01G1456	Gbar_A01G017070		Gh_A04G1299	Gbar_A04G002530
Gh_A01G1340	Gbar_A01G015860		Gh_A01G2041	Gbar_A01G001360		Gh_A01G1885	Gbar_A01G021740		Gh_A01G1485	Gbar_A01G017380		Gh_A05G0781	Gbar_A05G008940
Gh_A01G1653	Gbar_A01G019280		Gh_A02G0135	Gbar_A02G001330		Gh_A01G1886	Gbar_A01G021750		Gh_A01G1510	Gbar_A01G017720		Gh_A05G0905	Gbar_A05G010120
Gh_A01G1679	Gbar_Scaffold3761G000010		Gh_A02G0314	Gbar_A02G003220		Gh_A01G1994	Gbar_A01G022820		Gh_A01G1576	Gbar_A01G018460		Gh_A05G1340	Gbar_A05G015800
Gh_A01G1703	Gbar_A01G019780		Gh_A02G0329	Gbar_A02G003400		Gh_A01G2014	Gbar_A01G001140		Gh_A01G1605	Gbar_A01G018760		Gh_A05G1428	Gbar_A05G016770
Gh_A01G1777	Gbar_A01G020550		Gh_A02G0561	Gbar_A02G005700		Gh_A01G2016	Gbar_A01G001160		Gh_A02G0092	Gbar_A02G000870		Gh_A05G1740	Gbar_A05G020040
Gh_A01G1913	Gbar_A01G022010		Gh_A02G1278	Gbar_A02G014540		Gh_A01G2073	Gbar_A01G012070		Gh_A02G0299	Gbar_A02G003040		Gh_A05G1776	Gbar_A05G020380
Gh_A01G2161	Gbar_A01G023270		Gh_A02G1468	Gbar_A02G016560		Gh_A01G2124	Gbar_A01G015210		Gh_A02G0316	Gbar_A02G003250		Gh_A05G2504	Gbar_A05G028850
Gh_A02G0134	Gbar_A02G001320		Gh_A02G1616	Gbar_A02G018050		Gh_A02G0389	Gbar_A02G003930		Gh_A02G0318	Gbar_A02G003280		Gh_A05G2733	Gbar_A05G031510
Gh_A02G0293	Gbar_A02G002990		Gh_A03G0032	Gbar_A03G000800		Gh_A02G0394	Gbar_A02G003990		Gh_A02G0382	Gbar_A02G003860		Gh_A05G2945	Gbar_A05G034020
Gh_A02G0317	Gbar_A02G003260		Gh_A03G0165	Gbar_A03G002790		Gh_A02G0413	Gbar_A02G004170		Gh_A02G0455	Gbar_A02G004670		Gh_A05G3925	Gbar_A05G004080
Gh_A02G0378	Gbar_A02G003820		Gh_A03G0193	Gbar_A03G003060		Gh_A02G0457	Gbar_A02G004690		Gh_A02G0495	Gbar_Scaffold3260G000020		Gh_A05G3960	Gbar_A05G001020
Gh_A02G0878	Gbar_A02G009620		Gh_A03G0214	Gbar_A03G003410		Gh_A02G0512	Gbar_A02G005190		Gh_A02G0578	Gbar_A02G005810		Gh_A06G0015	NA
Gh_A02G0891	Gbar_A02G009820		Gh_A03G0346	Gbar_A03G004830		Gh_A02G0583	Gbar_A02G005860		Gh_A02G0581	Gbar_A02G005840		Gh_A06G0259	Gbar_A06G003270
Gh_A02G0977	Gbar_A02G010420		Gh_A03G0627	Gbar_A03G008300		Gh_A02G0848	Gbar_A02G008610		Gh_A02G0669	Gbar_A02G006610		Gh_A06G0408	Gbar_A06G004800
Gh_A02G1060	Gbar_A02G012180		Gh_A03G0677	Gbar_A03G009310		Gh_A02G1038	Gbar_A02G011080		Gh_A02G0713	Gbar_A02G007010		Gh_A06G0806	Gbar_A06G009360
Gh_A02G1292	Gbar_A02G014670		Gh_A03G0694	Gbar_A03G008930		Gh_A02G1125	Gbar_A02G012670		Gh_A02G0918	Gbar_A02G008960		Gh_A06G1320	Gbar_A06G016180
Gh_A02G1530	Gbar_A02G017270		Gh_A03G0855	Gbar_A03G011110		Gh_A02G1135	Gbar_A02G012770		Gh_A02G1091	Gbar_A02G011590		Gh_A07G0061	Gbar_A07G000480
Gh_A02G1660	GB_A02G2019		Gh_A03G1334	Gbar_A03G016830		Gh_A02G1188	Gbar_A02G013360		Gh_A02G1201	Gbar_A02G013430		Gh_A07G0109	Gbar_A07G001260
Gh_A02G1710	GB_A02G2070		Gh_A03G1477	Gbar_A03G018550		Gh_A02G1349	Gbar_A02G015240		Gh_A02G1420	Gbar_A02G016010		Gh_A07G0164	Gbar_A07G002690
Gh_A02G1753	Gbar_A02G010760		Gh_A03G1744	Gbar_A03G021710		Gh_A02G1402	Gbar_A02G015820		Gh_A02G1422	Gbar_A02G016030		Gh_A07G0421	Gbar_A07G005220
Gh_A03G0166	Gbar_A03G002790		Gh_A03G1758	Gbar_A03G021860		Gh_A02G1444	Gbar_A02G016220		Gh_A02G1546	Gbar_A02G017400		Gh_A07G0470	Gbar_A07G005750
Gh_A03G0173	Gbar_A03G002860		Gh_A03G1921	Gbar_A03G023580		Gh_A02G1516	Gbar_A02G017050		Gh_A02G1750	Gbar_A02G010560		Gh_A07G0741	Gbar_A07G025090
Gh_A03G0174	Gbar_A03G002870		Gh_A04G0100	Gbar_A04G000940		Gh_A02G1623	Gbar_A02G018120		Gh_A02G1751	Gbar_A02G010580		Gh_A07G1521	Gbar_A07G018000
Gh_A03G0230	Gbar_A03G003480		Gh_A04G0570	Gbar_A04G007160		Gh_A03G0116	Gbar_A03G001690		Gh_A02G1806	Gbar_A02G013620		Gh_A07G1877	Gbar_A07G021930
Gh_A03G0826	Gbar_A03G010660		Gh_A04G0942	Gbar_A04G011450		Gh_A03G0177	Gbar_A03G002900		Gh_A03G0129	Gbar_A03G002380		Gh_A07G2011	Gbar_A07G023280
Gh_A03G1041	Gbar_A03G013690		Gh_A05G0006	Gbar_A05G000030		Gh_A03G0385	Gbar_A03G005600		Gh_A03G0212	Gbar_A03G003280		Gh_A07G2095	Gbar_A07G024230
Gh_A03G1089	Gbar_A03G014210		Gh_A05G0345	Gbar_A05G004120		Gh_A03G0409	GB_A03G0599		Gh_A03G0265	Gbar_A03G003880		Gh_A08G0386	Gbar_A08G004760
Gh_A03G1114	Gbar_A03G014540		Gh_A05G0489	Gbar_A05G005720		Gh_A03G0453	Gbar_A03G006300		Gh_A03G0344	Gbar_A03G004810		Gh_A08G0434	Gbar_A08G005240
Gh_A03G1124	Gbar_A03G014630		Gh_A05G0708	Gbar_A05G008240		Gh_A03G0586	Gbar_A03G007780		Gh_A03G0465	Gbar_A03G006430		Gh_A08G0663	Gbar_A08G007860
Gh_A03G1211	Gbar_A03G015530		Gh_A05G0777	Gbar_A05G008900		Gh_A03G0602	Gbar_A03G007990		Gh_A03G0556	Gbar_A03G007410		Gh_A08G0992	Gbar_A08G012580
Gh_A03G1330	NA		Gh_A05G0900	Gbar_A05G010070		Gh_A03G0742	Gbar_A03G009880		Gh_A03G0660	Gbar_A03G008690		Gh_A08G1434	Gbar_A08G017340
Gh_A03G1351	Gbar_A03G017040		Gh_A05G0933	Gbar_A05G010420		Gh_A03G0768	Gbar_A03G009960		Gh_A03G0851	Gbar_A03G011060		Gh_A08G1901	Gbar_A08G022990
Gh_A03G1540	Gbar_A03G019390		Gh_A05G0968	Gbar_A05G011040		Gh_A03G0787	Gbar_A03G010220		Gh_A03G1031	Gbar_A03G013560		Gh_A08G2142	GB_A08G2854
Gh_A03G1707	Gbar_A03G021190		Gh_A05G1125	Gbar_A05G013410		Gh_A03G1058	Gbar_A03G013980		Gh_A03G1102	Gbar_A03G014390		Gh_A08G2387	NA
Gh_A03G1716	Gbar_A03G021290		Gh_A05G1584	Gbar_A05G018210		Gh_A03G1169	Gbar_A03G024160		Gh_A03G1167	Gbar_A03G015080		Gh_A08G2388	Gbar_A08G019500
Gh_A03G1761	Gbar_A03G021890		Gh_A05G1803	Gbar_A05G020620		Gh_A03G1210	Gbar_A03G015520		Gh_A03G1353	Gbar_A03G017060		Gh_A09G0397	Gbar_A09G004650
Gh_A03G1808	Gbar_A03G022350		Gh_A05G2665	Gbar_A05G030820		Gh_A03G1367	Gbar_A03G017210		Gh_A03G1547	Gbar_A03G019570		Gh_A09G0860	Gbar_A09G010200
Gh_A03G2023	Gbar_A03G002010		Gh_A05G2877	Gbar_A05G033110		Gh_A03G1504	Gbar_A03G018850		Gh_A03G1548	Gbar_A03G019580		Gh_A09G1483	Gbar_A09G017010
Gh_A03G2062	Gbar_A03G004200		Gh_A05G3199	Gbar_A05G037440		Gh_A03G1509	Gbar_A03G018900		Gh_A03G1620	Gbar_A03G020290		Gh_A09G2236	Gbar_A09G023120
Gh_A04G0082	Gbar_A04G000810		Gh_A05G3264	Gbar_A05G038090		Gh_A03G1596	Gbar_A03G020060		Gh_A03G1622	Gbar_A03G020310		Gh_A10G0147	Gbar_A10G001680
Gh_A04G0202	Gbar_A04G002200		Gh_A05G3333	Gbar_A05G038860		Gh_A03G1623	Gbar_A03G020320		Gh_A03G1641	Gbar_A03G020510		Gh_A10G0635	Gbar_A10G007600
Gh_A04G0547	Gbar_A04G006840		Gh_A05G3784	Gbar_A05G021250		Gh_A03G1889	Gbar_A03G023220		Gh_A03G1743	Gbar_A03G021700		Gh_A10G1158	Gbar_A10G014120
Gh_A04G0787	Gbar_A04G009760		Gh_A05G3802	Gbar_A05G018390		Gh_A03G1916	Gbar_A03G023530		Gh_A03G1874	Gbar_A03G023070		Gh_A10G2253	Gbar_A10G006220
Gh_A04G0851	Gbar_A04G010490		Gh_A05G3869	Gbar_A05G012040		Gh_A03G1933	Gbar_A03G023710		Gh_A03G2076	Gbar_A03G005010		Gh_A11G0064	Gbar_A11G000340
Gh_A04G0871	Gbar_A04G010700		Gh_A05G3885	Gbar_A05G010890		Gh_A03G1959	Gbar_A03G000150		Gh_A03G2085	Gbar_A03G005360		Gh_A11G0132	Gbar_A11G001110
Gh_A04G1008	Gbar_A04G012630		Gh_A05G3987	Gbar_A05G000870		Gh_A03G2151	Gbar_A03G018410		Gh_A03G2119	Gbar_A03G013160		Gh_A11G0167	Gbar_A11G001490
Gh_A04G1052	Gbar_A04G013290		Gh_A06G0102	Gbar_A06G001040		Gh_A04G0034	Gbar_A04G000410		Gh_A03G2136	Gbar_A03G017500		Gh_A11G0821	Gbar_A11G009440
Gh_A04G1174	Gbar_A04G014680		Gh_A06G0350	Gbar_A06G004210		Gh_A04G0061	Gbar_A04G000690		Gh_A03G2172	NA		Gh_A11G1078	Gbar_A11G012260
Gh_A04G1230	Gbar_A04G015310		Gh_A06G0385	Gbar_A06G004600		Gh_A04G0155	Gbar_A04G001580		Gh_A03G2181	Gbar_A03G021330		Gh_A11G1832	Gbar_A11G020580
Gh_A04G1405	Gbar_A04G010040		Gh_A06G0402	Gbar_A06G022770		Gh_A04G0464	Gbar_A04G005120		Gh_A04G0049	Gbar_A04G000570		Gh_A11G1865	Gbar_A11G021330
Gh_A05G0192	Gbar_A05G002460		Gh_A06G0525	Gbar_A06G006260		Gh_A04G0480	Gbar_A04G006020		Gh_A04G0095	GB_A04G0101		Gh_A11G1922	Gbar_A11G021990
Gh_A05G0193	Gbar_A05G002470		Gh_A06G0674	Gbar_A06G007900		Gh_A04G0524	Gbar_A04G006360		Gh_A04G0109	Gbar_A04G001030		Gh_A11G2048	Gbar_A11G024220
Gh_A05G0249	Gbar_A05G002980		Gh_A06G0943	Gbar_A06G011060		Gh_A04G0544	Gbar_A04G006810		Gh_A04G0134	Gbar_A04G001270		Gh_A11G2914	Gbar_A11G034680
Gh_A05G0305	Gbar_A05G003610		Gh_A06G0980	Gbar_A06G011480		Gh_A04G0603	Gbar_A04G007590		Gh_A04G0216	Gbar_A04G002310		Gh_A12G1287	Gbar_A12G015180
Gh_A05G0343	Gbar_A05G004110		Gh_A06G1356	Gbar_A06G016570		Gh_A04G0636	Gbar_A04G007900		Gh_A04G0228	Gbar_A04G002440		Gh_A12G1512	Gbar_A12G017660
Gh_A05G0580	Gbar_A05G006770		Gh_A06G1363	Gbar_A06G016720		Gh_A04G0666	Gbar_A04G008230		Gh_A04G0301	Gbar_A04G003260		Gh_A12G1513	Gbar_A12G017670
Gh_A05G0743	Gbar_A05G008560		Gh_A06G1592	Gbar_A06G019500		Gh_A04G0673	Gbar_A04G008300		Gh_A04G0527	Gbar_A04G006330		Gh_A12G2059	Gbar_A12G023960
Gh_A05G0932	Gbar_A05G010410		Gh_A06G1799	Gbar_A06G021760		Gh_A04G0730	Gbar_A04G008980		Gh_A04G0627	Gbar_A04G007800		Gh_A13G1229	Gbar_A13G016000
Gh_A05G0939	Gbar_A05G010490		Gh_A06G1834	Gbar_A06G000360		Gh_A04G0751	Gbar_A04G009270		Gh_A04G0686	Gbar_A04G008430		Gh_D01G0424	Gbar_D01G005130
Gh_A05G1343	Gbar_A05G015830		Gh_A06G1950	Gbar_A06G020900		Gh_A04G0836	Gbar_A04G010320		Gh_A04G1012	Gbar_A04G012700		Gh_D01G0648	Gbar_D01G007580
Gh_A05G1347	Gbar_A05G015870		Gh_A06G2060	Gbar_A06G013350		Gh_A04G0861	Gbar_A04G010590		Gh_A04G1065	Gbar_A04G013670		Gh_D01G0906	Gbar_D01G010440
Gh_A05G1374	Gbar_A05G016160		Gh_A07G0083	GB_A07G0086		Gh_A04G0892	Gbar_A04G010970		Gh_A04G1161	Gbar_A04G014530		Gh_D01G1188	Gbar_D01G013350
Gh_A05G1734	Gbar_A05G019970		Gh_A07G0116	Gbar_A07G001330		Gh_A04G0901	Gbar_A04G011070		Gh_A04G1396	Gbar_A04G008970		Gh_D01G1346	Gbar_D01G014970
Gh_A05G1847	NA		Gh_A07G0314	Gbar_A07G003990		Gh_A04G0908	Gbar_A04G011170		Gh_A05G0197	Gbar_A05G002510		Gh_D01G1400	Gbar_D01G015400
Gh_A05G1981	GB_A05G2334		Gh_A07G0957	Gbar_A07G011090		Gh_A04G1449	Gbar_A04G013070		Gh_A05G0219	Gbar_A05G043430		Gh_D01G1572	Gbar_D01G016910
Gh_A05G2121	Gbar_A05G024420		Gh_A07G1197	Gbar_A07G013870		Gh_A04G1450	Gbar_A04G013080		Gh_A05G0259	Gbar_A05G003070		Gh_D01G1697	Gbar_D01G018330
Gh_A05G2136	Gbar_A05G024580		Gh_A07G1198	Gbar_A07G013900		Gh_A05G0168	Gbar_A05G042740		Gh_A05G0260	Gbar_A05G003080		Gh_D01G1782	Gbar_D01G019150
Gh_A05G2285	Gbar_A05G026200		Gh_A07G1330	Gbar_A07G015290		Gh_A05G0203	Gbar_A05G002570		Gh_A05G0289	Gbar_A05G003460		Gh_D01G1827	Gbar_D01G019630
Gh_A05G2633	Gbar_A05G030340		Gh_A07G1704	Gbar_A07G019980		Gh_A05G0525	Gbar_A05G006090		Gh_A05G0326	Gbar_A05G003840		Gh_D01G1974	Gbar_D01G021110
Gh_A05G2918	Gbar_A05G033710		Gh_A07G2072	Gbar_A07G023930		Gh_A05G0825	Gbar_A05G009350		Gh_A05G0369	Gbar_A05G004350		Gh_D01G2159	NA
Gh_A05G3047	Gbar_A05G035470		Gh_A07G2079	Gbar_A07G024010		Gh_A05G0975	Gbar_A05G011140		Gh_A05G0370	Gbar_A05G004360		Gh_D02G0450	Gbar_D02G004610
Gh_A05G3066	Gbar_A05G035690		Gh_A07G2331	Gbar_A07G002400		Gh_A05G1122	Gbar_A05G013380		Gh_A05G0420	Gbar_A05G004990		Gh_D02G0507	Gbar_D02G005200
Gh_A05G3136	Gbar_A05G036540		Gh_A08G0201	Gbar_A08G002800		Gh_A05G1352	Gbar_A05G015920		Gh_A05G0445	Gbar_A05G005270		Gh_D02G0717	Gbar_D02G007560
Gh_A05G3151	Gbar_A05G036730		Gh_A08G0332	Gbar_A08G004210		Gh_A05G1497	Gbar_A05G017440		Gh_A05G0511	Gbar_A05G005940		Gh_D02G0898	Gbar_D02G009590
Gh_A05G3397	Gbar_A05G039570		Gh_A08G0337	Gbar_A08G004260		Gh_A05G1504	Gbar_A05G017530		Gh_A05G0533	NA		Gh_D02G1074	Gbar_D02G011570
Gh_A05G3564	Gbar_A05G041390		Gh_A08G0352	Gbar_A08G004430		Gh_A05G1557	Gbar_A05G017930		Gh_A05G0534	Gbar_A05G006180		Gh_D02G1767	Gbar_D02G018610
Gh_A05G3949	Gbar_A05G002970		Gh_A08G0488	Gbar_A08G005840		Gh_A05G1657	Gbar_A05G019080		Gh_A05G0621	Gbar_A05G007150		Gh_D02G2413	NA
Gh_A05G3996	Gbar_A05G000590		Gh_A08G0972	Gbar_A08G011680		Gh_A05G1728	Gbar_A05G019910		Gh_A05G0817	Gbar_A05G009270		Gh_D03G1150	Gbar_D03G012670
Gh_A06G0230	Gbar_A06G002690		Gh_A08G1062	Gbar_A08G013380		Gh_A05G1771	Gbar_A05G020330		Gh_A05G0857	Gbar_A05G009680		Gh_D03G1207	Gbar_D03G013250
Gh_A06G0409	Gbar_A06G004840		Gh_A08G1065	Gbar_A08G013400		Gh_A05G1895	Gbar_A05G021910		Gh_A05G0889	Gbar_A05G010020		Gh_D04G1153	Gbar_D04G012980
Gh_A06G0447	Gbar_A06G005270		Gh_A08G1357	Gbar_A08G016520		Gh_A05G1992	Gbar_A05G022840		Gh_A05G0912	Gbar_A05G010210		Gh_D05G0020	Gbar_D05G000190
Gh_A06G0613	Gbar_A06G007260		Gh_A08G1827	Gbar_A08G022160		Gh_A05G2035	Gbar_A05G023750		Gh_A05G0934	Gbar_A05G010430		Gh_D05G0457	Gbar_D05G004620
Gh_A06G0638	Gbar_A06G007510		Gh_A08G1859	Gbar_A08G022570		Gh_A05G2084	Gbar_A05G043800		Gh_A05G0992	Gbar_A05G011400		Gh_D05G0653	NA
Gh_A06G0693	Gbar_A06G008120		Gh_A08G2170	Gbar_A08G026510		Gh_A05G2288	Gbar_A05G026230		Gh_A05G1065	Gbar_A05G012450		Gh_D05G1879	Gbar_D05G020120
Gh_A06G0919	Gbar_A06G010780		Gh_A08G2305	Gbar_A08G024000		Gh_A05G2334	Gbar_A05G026850		Gh_A05G1143	Gbar_A05G013630		Gh_D05G1918	Gbar_D05G020520
Gh_A06G1276	Gbar_A06G015750		Gh_A08G2334	Gbar_A08G023550		Gh_A05G2408	Gbar_A05G027700		Gh_A05G1339	Gbar_A05G015790		Gh_D05G1970	Gbar_D05G021050
Gh_A06G1319	Gbar_A06G016170		Gh_A08G2426	Gbar_A08G010570		Gh_A05G2463	Gbar_A05G028320		Gh_A05G1429	Gbar_A05G016780		Gh_D05G1980	Gbar_D05G021140
Gh_A06G1378	Gbar_A06G016880		Gh_A08G2511	Gbar_A08G001820		Gh_A05G2525	Gbar_A05G029080		Gh_A05G1457	Gbar_A05G017060		Gh_D05G2085	GB_D05G2223
Gh_A06G1618	Gbar_A06G019910		Gh_A09G0542	Gbar_A09G006550		Gh_A05G2560	Gbar_A05G029520		Gh_A05G1554	Gbar_A05G017890		Gh_D05G3434	Gbar_D05G036920
Gh_A06G1705	Gbar_A06G020770		Gh_A09G0998	Gbar_A09G011560		Gh_A05G2670	Gbar_A05G030880		Gh_A05G1574	Gbar_A05G018120		Gh_D05G3800	Gbar_D05G023560
Gh_A06G1849	Gbar_A06G001630		Gh_A09G2147	Gbar_A09G025980		Gh_A05G2689	Gbar_A05G031040		Gh_A05G1594	Gbar_A05G018340		Gh_D06G0353	Gbar_D06G004160
Gh_A06G1887	Gbar_A06G003100		Gh_A09G2183	Gbar_A09G026380		Gh_A05G2740	Gbar_A05G031610		Gh_A05G1599	Gbar_A05G018470		Gh_D06G0864	Gbar_D06G008970
Gh_A07G0128	Gbar_A07G001460		Gh_A09G2231	Gbar_A09G023570		Gh_A05G3107	Gbar_A05G036210		Gh_A05G1604	Gbar_A05G018520		Gh_D06G1648	Gbar_D06G016840
Gh_A07G0135	Gbar_A07G001510		Gh_A10G0043	Gbar_A10G000570		Gh_A05G3111	Gbar_A05G036240		Gh_A05G1608	Gbar_A05G018550		Gh_D07G0486	Gbar_D07G005510
Gh_A07G0523	Gbar_A07G006340		Gh_A10G0252	Gbar_A10G002810		Gh_A05G3241	Gbar_A05G037840		Gh_A05G1677	Gbar_A05G019310		Gh_D07G1713	Gbar_D07G018760
Gh_A07G0579	Gbar_A07G006900		Gh_A10G0420	Gbar_A10G004950		Gh_A05G3256	Gbar_A05G038040		Gh_A05G1689	Gbar_A05G019450		Gh_D07G2091	Gbar_D07G022550
Gh_A07G0924	Gbar_A07G010710		Gh_A10G0613	Gbar_A10G007350		Gh_A05G3329	Gbar_A05G038810		Gh_A05G1790	Gbar_A05G020520		Gh_D08G0380	Gbar_D08G003900
Gh_A07G1786	Gbar_A07G020940		Gh_A10G0874	Gbar_A10G010410		Gh_A05G3670	Gbar_A05G034910		Gh_A05G1821	Gbar_A05G020780		Gh_D08G0840	Gbar_D08G008860
Gh_A07G2081	Gbar_A07G024030		Gh_A10G0880	Gbar_A10G010460		Gh_A05G3681	Gbar_A05G026070		Gh_A05G1904	Gbar_A05G022010		Gh_D08G1301	Gbar_D08G013640
Gh_A07G2200	Gbar_A07G016750		Gh_A10G1416	Gbar_A10G017240		Gh_A05G3893	Gbar_A05G007330		Gh_A05G1906	Gbar_A05G022030		Gh_D08G1728	Gbar_D08G018090
Gh_A07G2204	Gbar_A07G017200		Gh_A10G1521	Gbar_A10G018350		Gh_A06G0017	GB_A06G0015		Gh_A05G1930	Gbar_A05G022250		Gh_D08G1949	Gbar_D08G020400
Gh_A07G2262	Gbar_A07G009690		Gh_A10G1684	Gbar_A10G020250		Gh_A06G0021	Gbar_Scaffold1835G000020		Gh_A05G1996	Gbar_A05G022890		Gh_D08G2211	Gbar_D08G023150
Gh_A07G2318	Gbar_A07G002190		Gh_A10G1883	Gbar_A10G022590		Gh_A06G0046	Gbar_A06G000210		Gh_A05G2177	Gbar_A05G025000		Gh_D08G2509	Gbar_D08G026920
Gh_A08G0158	Gbar_A08G002180		Gh_A10G2301	Gbar_A10G013090		Gh_A06G0187	Gbar_A06G002030		Gh_A05G2241	Gbar_A05G025710		Gh_D08G2730	Gbar_D08G008110
Gh_A08G0203	Gbar_A08G002820		Gh_A11G0036	NA		Gh_A06G0232	Gbar_A06G002710		Gh_A05G2242	Gbar_A05G025720		Gh_D09G0358	Gbar_D09G003910
Gh_A08G0237	Gbar_A08G003240		Gh_A11G0316	Gbar_A11G003510		Gh_A06G0411	Gbar_A06G004860		Gh_A05G2289	Gbar_A05G026240		Gh_D09G2276	Gbar_D09G024880
Gh_A08G0303	Gbar_A08G003940		Gh_A11G0355	Gbar_A11G003940		Gh_A06G0445	Gbar_A06G005250		Gh_A05G2338	Gbar_A05G026920		Gh_D10G0150	Gbar_D10G001600
Gh_A08G0530	Gbar_A08G006350		Gh_A11G0416	Gbar_A11G004630		Gh_A06G0456	Gbar_A06G005380		Gh_A05G2599	Gbar_A05G030000		Gh_D10G0541	Gbar_D10G006000
Gh_A08G0720	Gbar_A08G008520		Gh_A11G1146	Gbar_A11G012920		Gh_A06G0736	Gbar_A06G008830		Gh_A05G2874	Gbar_A05G033080		Gh_D10G1037	Gbar_D10G011030
Gh_A08G0832	Gbar_A08G010000		Gh_A11G1636	Gbar_A11G018300		Gh_A06G0810	Gbar_A06G009390		Gh_A05G3125	Gbar_A05G036410		Gh_D10G1631	Gbar_D10G017180
Gh_A08G0884	Gbar_A08G010740		Gh_A11G1826	Gbar_A11G020500		Gh_A06G0811	Gbar_A06G009400		Gh_A05G3143	Gbar_A05G036640		Gh_D10G1766	Gbar_D10G018440
Gh_A08G1000	Gbar_A08G012670		Gh_A11G1992	Gbar_A11G022660		Gh_A06G0885	Gbar_A06G010240		Gh_A05G3285	Gbar_A05G038320		Gh_D10G1882	Gbar_D10G019690
Gh_A08G1006	Gbar_A08G012740		Gh_A11G2430	Gbar_A11G028540		Gh_A06G1242	Gbar_A06G015410		Gh_A05G3327	Gbar_A05G038790		Gh_D10G2598	Gbar_D10G005770
Gh_A08G1046	Gbar_A08G013220		Gh_A11G2534	Gbar_A11G029970		Gh_A06G1257	Gbar_A06G015550		Gh_A05G3652	Gbar_A05G033580		Gh_D11G0177	Gbar_D11G001830
Gh_A08G1387	Gbar_A08G016840		Gh_A11G3036	Gbar_A11G007130		Gh_A06G1282	NA		Gh_A05G3814	Gbar_Scaffold3232G000020		Gh_D11G0509	Gbar_D11G005300
Gh_A08G1793	Gbar_A08G021660		Gh_A11G3209	Gbar_A11G022990		Gh_A06G1321	Gbar_A06G016190		Gh_A05G3964	Gbar_A05G000990		Gh_D11G1229	Gbar_D11G012850
Gh_A08G2124	Gbar_A08G026120		Gh_A11G3267	Gbar_A11G029340		Gh_A06G1450	Gbar_A06G017740		Gh_A05G3965	Gbar_A05G000980		Gh_D11G1615	Gbar_D11G017130
Gh_A08G2381	Gbar_A08G019610		Gh_A12G0430	Gbar_A12G004660		Gh_A06G1645	Gbar_A06G020190		Gh_A06G0025	Gbar_A06G000030		Gh_D11G1768	Gbar_D11G018950
Gh_A08G2390	Gbar_A08G019480		Gh_A12G1443	Gbar_A12G016840		Gh_A06G1816	Gbar_A06G021580		Gh_A06G0053	Gbar_A06G000290		Gh_D11G1853	Gbar_D11G019780
Gh_A09G0296	Gbar_A09G003470		Gh_A12G1711	Gbar_A12G020150		Gh_A06G1921	Gbar_A06G019750		Gh_A06G0084	Gbar_A06G000870		Gh_D11G2076	Gbar_D11G022200
Gh_A09G0511	Gbar_A09G006190		Gh_A12G1725	Gbar_A12G020290		Gh_A06G1944	Gbar_A06G008730		Gh_A06G0100	Gbar_A06G001020		Gh_D11G2939	GB_D11G3287
Gh_A09G0536	Gbar_A09G006500		Gh_A12G1805	Gbar_A12G021230		Gh_A06G1951	Gbar_A06G020890		Gh_A06G0429	Gbar_A06G005050		Gh_D11G3289	Gbar_D11G036230
Gh_A09G0972	Gbar_A09G011280		Gh_A12G1847	Gbar_A12G021670		Gh_A06G2018	Gbar_A06G021440		Gh_A06G0540	Gbar_A06G006520		Gh_D11G3300	Gbar_D11G036110
Gh_A09G1155	Gbar_A09G013250		Gh_A12G1864	Gbar_A12G021850		Gh_A07G0102	Gbar_A07G001200		Gh_A06G0570	Gbar_A06G006890		Gh_D12G0501	Gbar_D12G005450
Gh_A09G1167	Gbar_A09G026700		Gh_A12G1927	Gbar_A12G022620		Gh_A07G0124	Gbar_A07G001410		Gh_A06G0714	Gbar_A06G008420		Gh_D12G0723	Gbar_D12G008090
Gh_A09G1349	Gbar_A09G015460		Gh_A12G1930	Gbar_A12G022650		Gh_A07G0125	Gbar_A07G001430		Gh_A06G0785	Gbar_A06G009170		Gh_D12G1636	Gbar_D12G017780
Gh_A09G1394	Gbar_A09G015970		Gh_A12G2018	Gbar_A12G023530		Gh_A07G0581	Gbar_A07G006920		Gh_A06G0882	Gbar_A06G010210		Gh_D12G1655	Gbar_D12G018010
Gh_A09G1462	Gbar_A09G016770		Gh_A12G2029	Gbar_A12G023650		Gh_A07G0662	Gbar_A07G007870		Gh_A06G0938	Gbar_A06G010990		Gh_D12G1931	Gbar_D12G028860
Gh_A09G1831	Gbar_A09G021530		Gh_A12G2147	Gbar_A12G024890		Gh_A07G0663	Gbar_A07G007880		Gh_A06G1051	Gbar_A06G012590		Gh_D13G0657	Gbar_D13G006530
Gh_A09G2344	Gbar_A09G020920		Gh_A12G2175	Gbar_A12G025160		Gh_A07G0808	Gbar_A07G009400		Gh_A06G1081	Gbar_A06G012960		Gh_D13G0862	Gbar_D13G008590
Gh_A10G0019	Gbar_A10G000320		Gh_A12G2202	Gbar_A12G025430		Gh_A07G0812	Gbar_A07G009440		Gh_A06G1090	Gbar_A06G013710		Gh_D13G2037	Gbar_D13G021000
Gh_A10G0052	Gbar_A10G000680		Gh_A12G2345	Gbar_A12G027140		Gh_A07G0952	Gbar_A07G011020		Gh_A06G1112	Gbar_A06G013480		Gh_Sca005510G01	Gbar_A04G015660
Gh_A10G0460	Gbar_A10G005370		Gh_A12G2461	Gbar_A12G028450		Gh_A07G1007	Gbar_A07G011600		Gh_A06G1129	Gbar_A06G013330		Gh_Sca102810G01	NA
Gh_A10G0631	Gbar_A10G007550		Gh_A12G2685	Gbar_A12G024360		Gh_A07G1204	Gbar_A07G013950		Gh_A06G1139	Gbar_A06G013150
Gh_A10G0682	Gbar_A10G008200		Gh_A13G0077	Gbar_A13G000970		Gh_A07G1247	Gbar_A07G014390		Gh_A06G1229	Gbar_A06G015150
Gh_A10G1029	Gbar_A10G012670		Gh_A13G0300	Gbar_A13G003430		Gh_A07G1492	Gbar_A07G017410		Gh_A06G1256	Gbar_A06G015550
Gh_A10G1094	Gbar_A10G013410		Gh_A13G0807	Gbar_A13G011120		Gh_A07G1784	Gbar_A07G020920		Gh_A06G1296	Gbar_A06G015940
Gh_A10G1132	Gbar_A10G013850		Gh_A13G1056	Gbar_A13G013950		Gh_A07G1886	Gbar_A07G022010		Gh_A06G1335	Gbar_A06G016340
Gh_A10G1332	Gbar_A10G016140		Gh_A13G1304	Gbar_A13G016600		Gh_A07G1887	Gbar_A07G022020		Gh_A06G1419	Gbar_A06G017420
Gh_A10G1355	Gbar_A10G016410		Gh_A13G1575	Gbar_A13G019730		Gh_A07G1949	Gbar_A07G022760		Gh_A06G1590	Gbar_A06G019480
Gh_A10G1356	Gbar_A10G016420		Gh_A13G1586	Gbar_A13G019840		Gh_A07G2174	Gbar_A07G017850		Gh_A06G1599	Gbar_A06G019580
Gh_A10G1452	Gbar_A10G017660		Gh_A13G1900	Gbar_A13G023410		Gh_A07G2244	Gbar_A07G016190		Gh_A06G1677	Gbar_A06G020540
Gh_A10G1963	Gbar_A10G023480		Gh_A13G1989	Gbar_A13G024350		Gh_A07G2261	Gbar_A07G009700		Gh_A06G1736	Gbar_A06G022360
Gh_A10G2270	Gbar_A10G010980		Gh_A13G1995	Gbar_A13G024410		Gh_A07G2358	Gbar_A07G001610		Gh_A06G2002	Gbar_A06G021190
Gh_A11G0117	Gbar_A11G000970		Gh_A13G2009	Gbar_A13G024550		Gh_A08G0074	Gbar_A08G001140		Gh_A06G2107	Gbar_A06G012100
Gh_A11G0330	Gbar_A11G003660		Gh_A13G2035	Gbar_A13G024850		Gh_A08G0085	Gbar_A08G001240		Gh_A06G2111	Gbar_A06G012300
Gh_A11G0380	Gbar_A11G004210		Gh_A13G2137	Gbar_A13G005350		Gh_A08G0223	Gbar_A08G003010		Gh_A07G0050	Gbar_A07G000590
Gh_A11G0485	Gbar_A11G005480		Gh_A13G2207	Gbar_A13G009380		Gh_A08G0272	Gbar_A08G003640		Gh_A07G0174	Gbar_A07G002800
Gh_A11G0519	Gbar_A11G005840		Gh_A13G2330	Gbar_A13G021970		Gh_A08G0394	Gbar_A08G004870		Gh_A07G0228	Gbar_A07G003100
Gh_A11G0597	Gbar_A11G006700		Gh_D01G0035	Gbar_D01G000350		Gh_A08G0528	Gbar_A08G006330		Gh_A07G0238	Gbar_A07G003200
Gh_A11G0681	Gbar_A11G007820		Gh_D01G0152	Gbar_D01G001550		Gh_A08G0682	Gbar_A08G008110		Gh_A07G0322	Gbar_A07G004070
Gh_A11G0727	Gbar_A11G008230		Gh_D01G0229	Gbar_D01G002390		Gh_A08G0823	Gbar_A08G009680		Gh_A07G0327	Gbar_A07G004120
Gh_A11G0731	Gbar_A11G008270		Gh_D01G0631	Gbar_D01G007360		Gh_A08G0993	Gbar_A08G012590		Gh_A07G0633	Gbar_A07G007520
Gh_A11G1044	Gbar_A11G011930		Gh_D01G0656	Gbar_D01G024380		Gh_A08G1025	Gbar_A08G013000		Gh_A07G0681	Gbar_A07G008090
Gh_A11G1051	NA		Gh_D01G0873	Gbar_D01G010110		Gh_A08G1232	Gbar_A08G015060		Gh_A07G0946	Gbar_A07G010960
Gh_A11G1143	Gbar_A11G012870		Gh_D01G0904	Gbar_D01G010420		Gh_A08G1243	Gbar_A08G015250		Gh_A07G1070	Gbar_A07G012370
Gh_A11G1257	Gbar_A11G014170		Gh_D01G1202	Gbar_D01G013490		Gh_A08G1252	Gbar_A08G015340		Gh_A07G1082	Gbar_A07G012540
Gh_A11G1310	Gbar_A11G014720		Gh_D01G1337	Gbar_D01G014890		Gh_A08G1329	Gbar_A08G016180		Gh_A07G1088	Gbar_A07G012630
Gh_A11G1563	Gbar_A11G017460		Gh_D01G1433	Gbar_D01G015630		Gh_A08G1486	Gbar_A08G017950		Gh_A07G1324	Gbar_A07G015210
Gh_A11G1630	Gbar_A11G018230		Gh_D01G1440	Gbar_D01G015650		Gh_A08G1616	Gbar_A08G019290		Gh_A07G1455	Gbar_A07G016500
Gh_A11G2077	Gbar_A11G024560		Gh_D01G1498	Gbar_D01G016110		Gh_A08G1627	Gbar_A08G019380		Gh_A07G1633	Gbar_A07G019200
Gh_A11G2095	Gbar_A11G024810		Gh_D01G1530	Gbar_D01G016470		Gh_A08G1709	Gbar_A08G020690		Gh_A07G1637	Gbar_A07G019250
Gh_A11G2431	Gbar_A11G028550		Gh_D01G1858	Gbar_D01G019970		Gh_A08G1738	Gbar_A08G021060		Gh_A07G1688	Gbar_A07G019860
Gh_A11G2566	Gbar_A11G030150		Gh_D01G1981	Gbar_D01G021190		Gh_A08G2007	Gbar_A08G024720		Gh_A07G1871	Gbar_A07G021840
Gh_A11G2673	Gbar_A11G032240		Gh_D01G2095	Gbar_D01G022390		Gh_A08G2021	Gbar_A08G024860		Gh_A07G2085	Gbar_A07G024120
Gh_A11G2719	Gbar_A11G032700		Gh_D01G2128	Gbar_D01G022720		Gh_A08G2149	Gbar_A08G026330		Gh_A08G0306	Gbar_A08G003970
Gh_A11G2742	Gbar_A11G032900		Gh_D01G2345	Gbar_D01G004900		Gh_A08G2255	Gbar_A08G027340		Gh_A08G0358	Gbar_A08G004500
Gh_A11G3240	Gbar_A11G023070		Gh_D02G0170	Gbar_D02G001620		Gh_A08G2304	Gbar_A08G024010		Gh_A08G0421	Gbar_A08G005110
Gh_A11G3272	Gbar_A11G029400		Gh_D02G0466	Gbar_D02G004760		Gh_A08G2346	Gbar_A08G023740		Gh_A08G0457	Gbar_A08G005520
Gh_A12G0257	Gbar_A12G002670		Gh_D02G0955	Gbar_D02G010270		Gh_A08G2364	Gbar_A08G020310		Gh_A08G0474	Gbar_A08G005690
Gh_A12G0267	Gbar_A12G002790		Gh_D02G1542	Gbar_D02G016280		Gh_A08G2411	Gbar_A08G011260		Gh_A08G0613	Gbar_A08G007330
Gh_A12G0349	Gbar_A12G003750		Gh_D02G1978	Gbar_D02G020830		Gh_A08G2420	Gbar_A08G011470		Gh_A08G0739	Gbar_A08G008900
Gh_A12G0465	Gbar_A12G005080		Gh_D02G2178	Gbar_D02G023650		Gh_A08G2508	Gbar_A08G002450		Gh_A08G1085	Gbar_A08G013610
Gh_A12G0727	Gbar_A12G009180		Gh_D02G2191	Gbar_D02G023790		Gh_A09G0208	Gbar_A09G002290		Gh_A08G1096	Gbar_A08G013660
Gh_A12G0957	Gbar_A12G011580		Gh_D02G2242	Gbar_D02G024250		Gh_A09G0266	Gbar_A09G003160		Gh_A08G1270	Gbar_A08G015530
Gh_A12G0968	Gbar_A12G011750		Gh_D02G2371	Gbar_D02G025520		Gh_A09G0316	Gbar_A09G003740		Gh_A08G1393	Gbar_A08G016900
Gh_A12G1045	Gbar_A12G012670		Gh_D03G0244	Gbar_D03G002680		Gh_A09G0507	Gbar_A09G006150		Gh_A08G1469	Gbar_A08G017710
Gh_A12G1076	Gbar_A12G012920		Gh_D03G0262	Gbar_D03G002830		Gh_A09G0768	Gbar_A09G009110		Gh_A08G1599	Gbar_A08G019120
Gh_A12G1098	Gbar_A12G013190		Gh_D03G0901	Gbar_D03G010040		Gh_A09G0785	Gbar_A09G009280		Gh_A08G1766	Gbar_A08G021370
Gh_A12G1183	Gbar_A12G014050		Gh_D03G1230	Gbar_D03G013510		Gh_A09G0789	Gbar_A09G009320		Gh_A08G2100	Gbar_A08G025890
Gh_A12G1366	Gbar_A12G016090		Gh_D03G1420	Gbar_D03G015690		Gh_A09G0812	Gbar_A09G009520		Gh_A08G2218	Gbar_A08G027020
Gh_A12G1414	Gbar_A12G016540		Gh_D03G1757	Gbar_D03G006670		Gh_A09G1085	Gbar_A09G012440		Gh_A08G2358	Gbar_A08G021770
Gh_A12G1486	Gbar_A12G017390		Gh_D04G0145	Gbar_D04G001850		Gh_A09G1137	Gbar_A09G013070		Gh_A08G2389	Gbar_A08G019490
Gh_A12G1538	Gbar_A12G018070		Gh_D04G0344	Gbar_D04G004080		Gh_A09G1166	Gbar_A09G026710		Gh_A08G2458	Gbar_A08G010470
Gh_A12G1630	Gbar_A12G019160		Gh_D04G0533	Gbar_D04G005970		Gh_A09G1168	Gbar_Scaffold850G000010		Gh_A08G2570	GB_A08G0015
Gh_A12G1694	Gbar_A12G019960		Gh_D04G0899	Gbar_D04G010100		Gh_A09G1206	Gbar_A09G013780		Gh_A09G0009	Gbar_A09G000140
Gh_A12G1748	Gbar_A12G020520		Gh_D04G1453	Gbar_D04G016200		Gh_A09G1221	Gbar_A09G013910		Gh_A09G0249	Gbar_A09G002920
Gh_A12G2237	Gbar_A12G025820		Gh_D05G0010	Gbar_D05G000070		Gh_A09G1264	Gbar_A09G014340		Gh_A09G0358	Gbar_A09G004290
Gh_A12G2242	Gbar_A12G025870		Gh_D05G0069	Gbar_D05G000860		Gh_A09G1403	Gbar_A09G016060		Gh_A09G0389	NA
Gh_A12G2249	GB_A12G2776		Gh_D05G0108	NA		Gh_A09G1494	Gbar_A09G017130		Gh_A09G0584	Gbar_A09G006930
Gh_A12G2250	Gbar_A12G025930		Gh_D05G0266	Gbar_D05G002740		Gh_A09G1592	Gbar_A09G018810		Gh_A09G0607	Gbar_A09G007190
Gh_A12G2262	Gbar_A12G026040		Gh_D05G0280	Gbar_D05G002850		Gh_A09G1687	Gbar_A09G019960		Gh_A09G0630	Gbar_A09G007440
Gh_A12G2335	Gbar_A12G027010		Gh_D05G0768	Gbar_D05G007860		Gh_A09G1801	Gbar_A09G021310		Gh_A09G0643	Gbar_A09G007590
Gh_A12G2441	Gbar_A12G028250		Gh_D05G1187	Gbar_D05G012600		Gh_A09G1818	Gbar_A09G021410		Gh_A09G0888	Gbar_A09G010430
Gh_A12G2464	Gbar_A12G028480		Gh_D05G1295	Gbar_D05G013850		Gh_A09G2003	Gbar_A09G024420		Gh_A09G0889	Gbar_A09G010440
Gh_A12G2498	Gbar_A12G028850		Gh_D05G1690	Gbar_D05G018130		Gh_A09G2090	Gbar_A09G025420		Gh_A09G1087	Gbar_A09G012470
Gh_A13G0108	Gbar_A13G001300		Gh_D05G1761	Gbar_D05G018870		Gh_A09G2332	Gbar_A09G022600		Gh_A09G1145	Gbar_A09G013150
Gh_A13G0147	Gbar_A13G001720		Gh_D05G2068	Gbar_D05G021920		Gh_A09G2401	Gbar_A09G018060		Gh_A09G1171	Gbar_A09G013400
Gh_A13G0287	Gbar_A13G003050		Gh_D05G2336	Gbar_D05G024880		Gh_A09G2420	Gbar_A09G017830		Gh_A09G1270	Gbar_A09G014410
Gh_A13G0436	Gbar_A13G005040		Gh_D05G2349	Gbar_D05G025020		Gh_A09G2475	Gbar_A09G009970		Gh_A09G1418	Gbar_A09G016280
Gh_A13G0690	Gbar_A13G008080		Gh_D05G2539	Gbar_D05G026960		Gh_A10G0114	Gbar_A10G001310		Gh_A09G1456	Gbar_A09G016700
Gh_A13G0798	Gbar_A13G010900		Gh_D05G2636	Gbar_D05G028110		Gh_A10G0116	Gbar_A10G001330		Gh_A09G1480	Gbar_A09G016980
Gh_A13G0821	Gbar_A13G011320		Gh_D05G2989	Gbar_D05G031980		Gh_A10G0235	Gbar_A10G002630		Gh_A09G1566	Gbar_A09G018410
Gh_A13G0885	Gbar_A13G012030		Gh_D05G3482	Gbar_D05G037520		Gh_A10G0533	Gbar_A10G006440		Gh_A09G2067	Gbar_A09G025220
Gh_A13G0989	Gbar_A13G013200		Gh_D05G3621	Gbar_D05G038860		Gh_A10G0548	Gbar_A10G006630		Gh_A09G2114	Gbar_A09G025630
Gh_A13G1064	Gbar_A13G014040		Gh_D05G3923	Gbar_D05G005870		Gh_A10G0610	Gbar_A10G007320		Gh_A09G2125	Gbar_A09G025740
Gh_A13G1158	Gbar_A13G015380		Gh_D06G0226	Gbar_D06G002690		Gh_A10G0630	Gbar_A10G007540		Gh_A09G2206	Gbar_A09G026600
Gh_A13G1243	Gbar_A13G016160		Gh_D06G0269	Gbar_D06G003320		Gh_A10G0742	NA		Gh_A10G0145	Gbar_A10G001660
Gh_A13G1499	Gbar_A13G018830		Gh_D06G0381	Gbar_D06G004450		Gh_A10G0984	Gbar_A10G011890		Gh_A10G0238	Gbar_A10G002660
Gh_A13G1531	Gbar_A13G019190		Gh_D06G1103	Gbar_D06G011430		Gh_A10G1123	Gbar_A10G013760		Gh_A10G0292	Gbar_A10G003430
Gh_A13G1546	Gbar_A13G019340		Gh_D06G1154	Gbar_D06G011920		Gh_A10G1150	Gbar_A10G014050		Gh_A10G0327	Gbar_A10G003860
Gh_A13G1599	Gbar_A13G019980		Gh_D06G1269	Gbar_D06G013260		Gh_A10G1341	Gbar_A10G016260		Gh_A10G0456	Gbar_A10G005330
Gh_A13G1707	Gbar_A13G021010		Gh_D06G1600	Gbar_D06G016380		Gh_A10G1348	Gbar_A10G016340		Gh_A10G0695	Gbar_A10G008330
Gh_A13G1733	Gbar_A13G021260		Gh_D06G1647	Gbar_D06G016830		Gh_A10G1465	Gbar_A10G017790		Gh_A10G0696	Gbar_A10G008340
Gh_A13G1912	Gbar_A13G023520		Gh_D06G1721	Gbar_D06G017610		Gh_A10G1553	Gbar_A10G018660		Gh_A10G0734	Gbar_A10G008860
Gh_A13G1923	Gbar_A13G023620		Gh_D06G1897	Gbar_D06G019790		Gh_A10G1590	Gbar_A10G019070		Gh_A10G0952	Gbar_A10G011510
Gh_A13G2046	Gbar_A13G024950		Gh_D06G1909	Gbar_D06G019930		Gh_A10G1701	Gbar_A10G020430		Gh_A10G1283	Gbar_A10G015520
Gh_A13G2310	Gbar_A13G019570		Gh_D06G2247	Gbar_D06G023190		Gh_A10G1975	Gbar_A10G023590		Gh_A10G1324	Gbar_A10G016060
Gh_D01G0031	Gbar_D01G000320		Gh_D06G2356	Gbar_D06G018300		Gh_A10G2054	Gbar_A10G024520		Gh_A10G1518	Gbar_A10G018310
Gh_D01G0065	Gbar_D01G000660		Gh_D07G0712	Gbar_D07G007930		Gh_A10G2066	Gbar_A10G024690		Gh_A10G1620	Gbar_A10G019450
Gh_D01G0072	Gbar_D01G000730		Gh_D07G0869	Gbar_D07G009780		Gh_A10G2115	Gbar_A10G025140		Gh_A10G1647	Gbar_A10G019740
Gh_D01G0186	Gbar_D01G001920		Gh_D07G0913	Gbar_D07G010190		Gh_A10G2346	Gbar_A10G022040		Gh_A10G1754	Gbar_A10G021050
Gh_D01G0270	Gbar_D01G003250		Gh_D07G0970	Gbar_D07G010780		Gh_A11G0045	Gbar_A11G000140		Gh_A10G1817	Gbar_A10G021760
Gh_D01G0286	Gbar_D01G003410		Gh_D07G1439	Gbar_D07G015680		Gh_A11G0161	Gbar_A11G001430		Gh_A10G1831	Gbar_A10G021980
Gh_D01G0287	Gbar_D01G003420		Gh_D07G1698	Gbar_D07G018540		Gh_A11G0215	Gbar_A11G001980		Gh_A10G1937	Gbar_A10G023160
Gh_D01G0404	Gbar_D01G004950		Gh_D07G1907	Gbar_D07G020560		Gh_A11G0498	Gbar_A11G005600		Gh_A10G2012	Gbar_A10G024040
Gh_D01G0410	Gbar_D01G005000		Gh_D07G1986	Gbar_D07G021560		Gh_A11G0524	Gbar_A11G005890		Gh_A10G2299	Gbar_A10G012380
Gh_D01G0553	Gbar_D01G006600		Gh_D07G2104	Gbar_D07G022680		Gh_A11G0551	Gbar_A11G006170		Gh_A11G0084	Gbar_A11G000520
Gh_D01G0701	Gbar_D01G008080		Gh_D07G2192	Gbar_D07G023610		Gh_A11G0558	Gbar_A11G006240		Gh_A11G0150	Gbar_A11G001290
Gh_D01G0799	Gbar_D01G009290		Gh_D07G2294	Gbar_D07G024750		Gh_A11G0577	Gbar_A11G006470		Gh_A11G0288	Gbar_A11G003180
Gh_D01G0848	Gbar_D01G009840		Gh_D07G2401	Gbar_D07G002380		Gh_A11G0650	Gbar_A11G007490		Gh_A11G0294	Gbar_A11G003260
Gh_D01G0921	Gbar_D01G010610		Gh_D08G0115	Gbar_D08G001130		Gh_A11G0735	Gbar_A11G008310		Gh_A11G0339	Gbar_A11G003750
Gh_D01G0977	Gbar_D01G011200		Gh_D08G0171	Gbar_D08G001850		Gh_A11G0808	Gbar_A11G009290		Gh_A11G0434	Gbar_A11G004940
Gh_D01G1403	Gbar_D01G015430		Gh_D08G0215	Gbar_D08G002300		Gh_A11G0977	Gbar_A11G011240		Gh_A11G0464	Gbar_A11G005260
Gh_D01G1452	Gbar_D01G015740		Gh_D08G0245	Gbar_D08G002570		Gh_A11G1282	Gbar_A11G014380		Gh_A11G0607	Gbar_A11G006810
Gh_D01G1671	Gbar_D01G018110		Gh_D08G0396	Gbar_D08G004070		Gh_A11G1316	Gbar_A11G014780		Gh_A11G0707	Gbar_A11G008030
Gh_D01G1901	Gbar_D01G020370		Gh_D08G0429	Gbar_D08G004370		Gh_A11G1350	Gbar_A11G015140		Gh_A11G0852	Gbar_A11G009780
Gh_D01G1953	Gbar_D01G020910		Gh_D08G0434	Gbar_D08G004420		Gh_A11G1511	Gbar_A11G016880		Gh_A11G0980	Gbar_A11G011270
Gh_D01G2027	Gbar_D01G021770		Gh_D08G1061	Gbar_D08G011160		Gh_A11G1518	Gbar_A11G016940		Gh_A11G1469	Gbar_A11G016430
Gh_D01G2098	Gbar_D01G022420		Gh_D08G1076	Gbar_D08G011330		Gh_A11G1800	Gbar_A11G020130		Gh_A11G1542	GB_A11G1748
Gh_D01G2172	Gbar_D01G023130		Gh_D08G1189	Gbar_D08G012540		Gh_A11G1969	Gbar_A11G022440		Gh_A11G1582	Gbar_A11G017690
Gh_D02G0169	Gbar_D02G001610		Gh_D08G1201	Gbar_D08G012640		Gh_A11G2061	Gbar_A11G024370		Gh_A11G1648	Gbar_A11G018400
Gh_D02G0869	Gbar_D02G009270		Gh_D08G1228	Gbar_D08G012880		Gh_A11G2088	Gbar_A11G024740		Gh_A11G1695	Gbar_A11G018810
Gh_D02G1039	Gbar_D02G011090		Gh_D08G1311	Gbar_D08G013740		Gh_A11G2113	Gbar_A11G024960		Gh_A11G1730	Gbar_A11G019260
Gh_D02G1553	Gbar_D02G016380		Gh_D08G1341	Gbar_D08G014070		Gh_A11G2264	Gbar_A11G026470		Gh_A11G2135	Gbar_A11G025200
Gh_D02G1770	Gbar_D02G018640		Gh_D08G1346	Gbar_D08G014110		Gh_A11G2379	Gbar_A11G028000		Gh_A11G2202	Gbar_A11G025760
Gh_D02G1945	Gbar_D02G020460		Gh_D08G1523	Gbar_D08G015920		Gh_A11G2419	Gbar_A11G028440		Gh_A11G2663	Gbar_A11G032140
Gh_D02G2115	Gbar_D02G023010		Gh_D08G1797	Gbar_D08G018780		Gh_A11G2501	Gbar_A11G029550		Gh_A11G2756	Gbar_A11G033040
Gh_D02G2136	Gbar_D02G023240		Gh_D08G2187	Gbar_D08G022900		Gh_A11G2502	Gbar_A11G029560		Gh_A11G2895	Gbar_A11G034460
Gh_D02G2194	Gbar_D02G023820		Gh_D08G2220	Gbar_D08G023250		Gh_A11G2519	Gbar_A11G029770		Gh_A11G2936	Gbar_A11G034900
Gh_D03G0010	Gbar_D03G000150		Gh_D08G2337	Gbar_D08G024460		Gh_A11G2595	Gbar_A11G030900		Gh_A11G3075	Gbar_A11G011420
Gh_D03G0219	Gbar_D03G002390		Gh_D08G2347	Gbar_D08G024630		Gh_A11G2726	Gbar_A11G032760		Gh_A11G3076	Gbar_A11G011420
Gh_D03G0294	Gbar_D03G003130		Gh_D08G2348	Gbar_D08G024640		Gh_A11G2784	Gbar_A11G033290		Gh_A11G3115	Gbar_A11G020650
Gh_D03G0298	Gbar_D03G003170		Gh_D08G2536	Gbar_D08G027180		Gh_A11G2916	Gbar_A11G034700		Gh_A12G0103	Gbar_A12G001140
Gh_D03G0623	Gbar_D03G007590		Gh_D08G2588	Gbar_D08G027730		Gh_A11G3004	Gbar_A11G002980		Gh_A12G0108	Gbar_A12G001190
Gh_D03G1012	GB_D03G1241		Gh_D09G1049	Gbar_D09G011620		Gh_A11G3052	Gbar_A11G008570		Gh_A12G0165	Gbar_A12G001790
Gh_D03G1229	Gbar_D03G013500		Gh_D09G1212	Gbar_D09G013640		Gh_A11G3275	Gbar_A11G029430		Gh_A12G0222	Gbar_A12G002310
Gh_D03G1356	Gbar_D03G015090		Gh_D09G2352	Gbar_D09G025580		Gh_A12G0042	Gbar_A12G000540		Gh_A12G0411	Gbar_A12G004400
Gh_D03G1411	Gbar_D03G015620		Gh_D10G0434	Gbar_D10G004800		Gh_A12G0077	Gbar_A12G000920		Gh_A12G0559	Gbar_A12G006210
Gh_D03G1419	Gbar_D03G015690		Gh_D10G0764	Gbar_D10G008220		Gh_A12G0137	Gbar_A12G001510		Gh_A12G0624	Gbar_A12G006920
Gh_D03G1421	Gbar_D03G015700		Gh_D10G0765	Gbar_D10G008230		Gh_A12G0143	Gbar_A12G001570		Gh_A12G0689	Gbar_A12G007880
Gh_D03G1491	Gbar_D03G016440		Gh_D10G1120	Gbar_D10G011790		Gh_A12G0166	Gbar_A12G001800		Gh_A12G0704	Gbar_A12G008590
Gh_D03G1619	Gbar_D03G017650		Gh_D10G1291	Gbar_D10G013530		Gh_A12G0366	Gbar_A12G003940		Gh_A12G0708	Gbar_A12G008640
Gh_D03G1797	Gbar_D03G006350		Gh_D10G1450	Gbar_D10G015210		Gh_A12G0444	Gbar_A12G004890		Gh_A12G1010	Gbar_A12G012160
Gh_D03G1809	Gbar_D03G014190		Gh_D10G1468	Gbar_D10G015370		Gh_A12G0494	Gbar_A12G005440		Gh_A12G1049	Gbar_A12G012710
Gh_D04G0192	Gbar_D04G002430		Gh_D10G1972	Gbar_D10G020720		Gh_A12G0590	Gbar_A12G006530		Gh_A12G1054	Gbar_A12G012650
Gh_D04G0204	Gbar_D04G002560		Gh_D10G2245	Gbar_D10G024160		Gh_A12G0619	Gbar_A12G006860		Gh_A12G1062	Gbar_A12G012580
Gh_D04G0218	Gbar_D04G003270		Gh_D10G2475	Gbar_D10G025570		Gh_A12G0623	Gbar_A12G006890		Gh_A12G1067	Gbar_A12G012830
Gh_D04G0254	Gbar_D04G002790		Gh_D11G0059	Gbar_D11G000610		Gh_A12G0646	Gbar_A12G007360		Gh_A12G1285	Gbar_A12G015160
Gh_D04G0406	Gbar_D04G004750		Gh_D11G0386	Gbar_D11G003990		Gh_A12G0676	Gbar_A12G007740		Gh_A12G1345	Gbar_A12G015860
Gh_D04G0542	Gbar_D04G006060		Gh_D11G0413	Gbar_D11G004260		Gh_A12G0703	Gbar_A12G008580		Gh_A12G1358	Gbar_A12G015980
Gh_D04G0598	Gbar_D04G006640		Gh_D11G0480	Gbar_D11G004980		Gh_A12G0788	Gbar_A12G008440		Gh_A12G1387	GB_A12G1778
Gh_D04G0865	Gbar_D04G009550		Gh_D11G0576	Gbar_D11G005960		Gh_A12G1024	Gbar_A12G012320		Gh_A12G1564	Gbar_A12G018330
Gh_D04G1027	Gbar_D04G011580		Gh_D11G0593	Gbar_D11G006120		Gh_A12G1110	Gbar_A12G013320		Gh_A12G1571	Gbar_A12G018400
Gh_D04G1105	Gbar_D04G012450		Gh_D11G0608	Gbar_D11G006270		Gh_A12G1342	Gbar_A12G015830		Gh_A12G1639	Gbar_A12G019250
Gh_D04G1243	Gbar_D04G014000		Gh_D11G0629	Gbar_D11G006460		Gh_A12G1703	Gbar_A12G020060		Gh_A12G1988	Gbar_A12G023230
Gh_D04G1349	Gbar_D04G015150		Gh_D11G0684	Gbar_D11G007080		Gh_A12G1838	Gbar_A12G021580		Gh_A12G2197	Gbar_A12G025380
Gh_D04G1558	Gbar_D04G017350		Gh_D11G0783	Gbar_D11G008100		Gh_A12G1857	Gbar_A12G021780		Gh_A12G2213	Gbar_A12G025570
Gh_D04G1785	Gbar_D04G019400		Gh_D11G1083	Gbar_D11G011310		Gh_A12G1896	Gbar_A12G022250		Gh_A12G2352	Gbar_A12G027220
Gh_D04G1824	Gbar_D04G019790		Gh_D11G1406	Gbar_D11G014950		Gh_A12G2000	Gbar_A12G023350		Gh_A12G2428	Gbar_A12G028120
Gh_D04G2003	Gbar_D04G012950		Gh_D11G2023	Gbar_D11G021620		Gh_A12G2041	Gbar_A12G023770		Gh_A12G2552	Gbar_A12G010170
Gh_D04G2040	Gbar_D04G020110		Gh_D11G2024	Gbar_D11G021630		Gh_A12G2179	Gbar_A12G025200		Gh_A13G0018	Gbar_A13G000360
Gh_D05G0077	Gbar_D05G000950		Gh_D11G2067	Gbar_D11G022100		Gh_A12G2185	Gbar_A12G025250		Gh_A13G0090	GB_A13G0103
Gh_D05G0265	Gbar_D05G002730		Gh_D11G2472	Gbar_D11G026460		Gh_A12G2196	Gbar_A12G025360		Gh_A13G0130	Gbar_A13G001540
Gh_D05G0329	Gbar_D05G003330		Gh_D11G2617	Gbar_D11G027960		Gh_A12G2367	Gbar_A12G027360		Gh_A13G0149	Gbar_A13G001740
Gh_D05G0341	Gbar_D05G003480		Gh_D11G2832	Gbar_D11G029830		Gh_A12G2382	Gbar_A12G027520		Gh_A13G0378	Gbar_A13G004310
Gh_D05G0460	Gbar_D05G004650		Gh_D11G2847	Gbar_D11G030000		Gh_A12G2471	Gbar_A12G028560		Gh_A13G0395	Gbar_A13G004450
Gh_D05G0508	Gbar_D05G005090		Gh_D11G3272	Gbar_D11G036410		Gh_A13G0052	Gbar_A13G000720		Gh_A13G0446	Gbar_A13G005160
Gh_D05G0571	Gbar_D05G005770		Gh_D12G0196	Gbar_D12G002320		Gh_A13G0114	Gbar_A13G001360		Gh_A13G0518	Gbar_A13G006160
Gh_D05G0886	Gbar_D05G009150		Gh_D12G0458	Gbar_D12G005020		Gh_A13G0158	Gbar_A13G001810		Gh_A13G0710	Gbar_A13G008700
Gh_D05G1018	Gbar_D05G011010		Gh_D12G1080	Gbar_D12G011790		Gh_A13G0271	Gbar_A13G002900		Gh_A13G0739	Gbar_A13G008330
Gh_D05G1052	Gbar_D05G040550		Gh_D12G1469	Gbar_D12G015850		Gh_A13G0306	Gbar_A13G003490		Gh_A13G0879	Gbar_A13G011950
Gh_D05G1061	Gbar_D05G011320		Gh_D12G1736	Gbar_D12G018950		Gh_A13G0354	Gbar_A13G004050		Gh_A13G1000	Gbar_A13G013320
Gh_D05G1169	Gbar_D05G012430		Gh_D12G1883	Gbar_D12G020480		Gh_A13G0433	Gbar_A13G005010		Gh_A13G1022	Gbar_A13G013530
Gh_D05G1246	Gbar_D05G013200		Gh_D12G2017	Gbar_D12G021600		Gh_A13G0482	Gbar_A13G005750		Gh_A13G1209	Gbar_A13G015820
Gh_D05G1512	Gbar_D05G016250		Gh_D12G2218	Gbar_D12G023380		Gh_A13G0483	Gbar_A13G005760		Gh_A13G1605	Gbar_A13G020040
Gh_D05G1514	Gbar_D05G016290		Gh_D12G2354	Gbar_D12G025080		Gh_A13G0568	Gbar_A13G006690		Gh_A13G1673	Gbar_A13G020660
Gh_D05G1751	Gbar_D05G018750		Gh_D13G0307	Gbar_D13G026000		Gh_A13G0642	Gbar_A13G007560		Gh_A13G1721	Gbar_A13G021140
Gh_D05G1760	Gbar_D05G018860		Gh_D13G0338	Gbar_D13G003230		Gh_A13G0789	GB_A13G1208		Gh_A13G1873	Gbar_A13G023120
Gh_D05G2008	Gbar_D05G021410		Gh_D13G0664	Gbar_D13G006580		Gh_A13G0790	Gbar_A13G010540		Gh_A13G1904	Gbar_A13G023450
Gh_D05G2497	Gbar_D05G026520		Gh_D13G0727	Gbar_D13G007140		Gh_A13G0804	Gbar_A13G011090		Gh_A13G1919	Gbar_A13G023580
Gh_D05G2603	Gbar_D05G027780		Gh_D13G1044	GB_D13G1183		Gh_A13G0829	Gbar_A13G011390		Gh_A13G2017	Gbar_A13G024670
Gh_D05G2824	Gbar_D05G030140		Gh_D13G1047	Gbar_D13G010860		Gh_A13G0863	Gbar_A13G011780		Gh_A13G2031	Gbar_A13G024810
Gh_D05G3139	Gbar_D05G033380		Gh_D13G1066	NA		Gh_A13G0956	Gbar_A13G012870		Gh_A13G2032	Gbar_A13G024820
Gh_D05G3566	Gbar_D05G038260		Gh_D13G1262	Gbar_D13G013150		Gh_A13G0976	Gbar_A13G013080		Gh_A13G2039	Gbar_A13G024860
Gh_D05G3633	Gbar_D05G038940		Gh_D13G1545	Gbar_D13G015900		Gh_A13G1017	Gbar_A13G013480		Gh_A13G2086	Gbar_A13G003150
Gh_D06G0284	Gbar_D06G003530		Gh_D13G1828	Gbar_D13G018780		Gh_A13G1082	Gbar_A13G025800		Gh_A13G2135	Gbar_A13G005330
Gh_D06G0442	Gbar_D06G005110		Gh_D13G1880	Gbar_D13G019300		Gh_A13G1194	Gbar_A13G014890		Gh_A13G2237	NA
Gh_D06G0694	Gbar_D06G007530		Gh_D13G2174	Gbar_D13G022670		Gh_A13G1314	Gbar_A13G016710		Gh_A13G2239	Gbar_A13G009500
Gh_D06G0726	Gbar_D06G007810		Gh_D13G2476	Gbar_D13G022180		Gh_A13G1436	Gbar_A13G018130		Gh_A13G2316	Gbar_A13G021820
Gh_D06G0809	Gbar_D06G008550		Gh_D13G2498	Gbar_D13G010570		Gh_A13G1437	Gbar_A13G018120		Gh_D01G0210	Gbar_D01G002190
Gh_D06G0883	Gbar_D06G009110		Gh_D13G2512	Gbar_D13G009780		Gh_A13G1585	Gbar_A13G019830		Gh_D01G0420	Gbar_D01G005090
Gh_D06G1104	Gbar_D06G011440		Gh_Sca004883G02	Gbar_A10G004580		Gh_A13G1602	Gbar_A13G020010		Gh_D01G0510	Gbar_D01G006060
Gh_D06G1369	Gbar_D06G014060		Gh_Sca005172G02	Gbar_A01G014490		Gh_A13G1609	Gbar_A13G020090		Gh_D01G0511	Gbar_D01G006070
Gh_D06G1650	Gbar_D06G016860		Gh_Sca011527G01	Gbar_D04G011290		Gh_A13G1771	Gbar_A13G021630		Gh_D01G0565	Gbar_D01G006740
Gh_D06G1698	Gbar_D06G017360					Gh_A13G1918	Gbar_A13G023570		Gh_D01G0604	Gbar_D01G007140
Gh_D06G1705	Gbar_D06G017430					Gh_A13G2121	Gbar_A13G005440		Gh_D01G0911	Gbar_D01G010490
Gh_D06G2084	Gbar_D06G021560					Gh_A13G2171	Gbar_A13G009100		Gh_D01G1049	Gbar_D01G011900
Gh_D06G2095	Gbar_D06G021680					Gh_A13G2302	Gbar_A13G019660		Gh_D01G1186	Gbar_D01G013330
Gh_D06G2373	Gbar_D06G018780					Gh_D01G0056	Gbar_D01G000570		Gh_D01G1187	Gbar_D01G013340
Gh_D07G0111	Gbar_D07G001200					Gh_D01G0116	Gbar_D01G001240		Gh_D01G1291	Gbar_D01G014390
Gh_D07G0176	Gbar_D07G002160					Gh_D01G0224	Gbar_D01G002320		Gh_D01G1313	Gbar_D01G014680
Gh_D07G0402	Gbar_D07G004610					Gh_D01G0699	Gbar_D01G008060		Gh_D01G1638	Gbar_D01G017720
Gh_D07G0593	Gbar_D07G006630					Gh_D01G0962	Gbar_D01G011050		Gh_D01G1723	Gbar_D01G018590
Gh_D07G0737	Gbar_D07G008190					Gh_D01G0997	Gbar_D01G011380		Gh_D01G1853	Gbar_D01G019920
Gh_D07G0813	Gbar_D07G009130					Gh_D01G1623	Gbar_D01G017540		Gh_D02G0114	Gbar_D02G001100
Gh_D07G0850	Gbar_D07G009600					Gh_D01G1749	Gbar_D01G018810		Gh_D02G0217	Gbar_D02G002070
Gh_D07G1019	Gbar_D07G011260					Gh_D01G1832	Gbar_D01G019690		Gh_D02G0286	GB_D02G0284
Gh_D07G1036	Gbar_D07G011440					Gh_D01G1927	Gbar_D01G020620		Gh_D02G0363	Gbar_D02G003690
Gh_D07G1749	Gbar_D07G019170					Gh_D01G1959	Gbar_D01G020960		Gh_D02G0380	Gbar_D02G003900
Gh_D07G2008	Gbar_D07G021750					Gh_D01G1998	Gbar_D01G021430		Gh_D02G0382	Gbar_D02G003930
Gh_D07G2101	Gbar_D07G022650					Gh_D01G2118	Gbar_D01G022620		Gh_D02G0417	Gbar_D02G004270
Gh_D07G2304	Gbar_D07G024860					Gh_D01G2143	Gbar_D01G022850		Gh_D02G0639	Gbar_D02G006610
Gh_D07G2367	Gbar_D07G001330					Gh_D01G2254	Gbar_D01G023900		Gh_D02G0926	Gbar_D02G009940
Gh_D07G2389	Gbar_D07G001460					Gh_D01G2371	Gbar_D01G014310		Gh_D02G1165	Gbar_D02G012540
Gh_D08G0157	Gbar_D08G001690					Gh_D02G0062	Gbar_D02G000540		Gh_D02G1371	Gbar_D02G014670
Gh_D08G0181	GB_D08G0184					Gh_D02G0378	Gbar_D02G003880		Gh_D02G1423	Gbar_D02G015210
Gh_D08G0219	Gbar_D08G002330					Gh_D02G0395	Gbar_D02G004040		Gh_D02G1527	Gbar_D02G016140
Gh_D08G0278	Gbar_D08G002910					Gh_D02G0509	Gbar_D02G005220		Gh_D02G1532	Gbar_D02G016210
Gh_D08G0574	Gbar_D08G006090					Gh_D02G0551	Gbar_D02G005610		Gh_D02G1749	Gbar_D02G018400
Gh_D08G0880	Gbar_D08G009190					Gh_D02G0617	Gbar_D02G006360		Gh_D02G1793	Gbar_D02G018870
Gh_D08G1266	Gbar_D08G013290					Gh_D02G0756	Gbar_D02G007970		Gh_D02G1986	Gbar_D02G020910
Gh_D08G1273	Gbar_D08G013370					Gh_D02G1185	Gbar_D02G012700		Gh_D02G2018	Gbar_D02G021690
Gh_D08G1278	Gbar_D08G013450					Gh_D02G1337	Gbar_D02G014320		Gh_D02G2039	GB_D02G2316
Gh_D08G1413	Gbar_D08G014860					Gh_D02G1346	Gbar_D02G014410		Gh_D02G2141	Gbar_D02G023290
Gh_D08G1653	Gbar_D08G017240					Gh_D02G1422	Gbar_D02G015200		Gh_D03G0009	Gbar_D03G000140
Gh_D08G1948	Gbar_D08G020390					Gh_D02G1424	Gbar_D02G015220		Gh_D03G0537	Gbar_D03G005540
Gh_D08G1960	Gbar_D08G020540					Gh_D02G1467	Gbar_D02G015540		Gh_D03G0611	Gbar_D03G007510
Gh_D08G2142	Gbar_D08G022420					Gh_D02G1504	Gbar_D02G015900		Gh_D03G0756	GB_D03G0960
Gh_D08G2161	Gbar_D08G022630					Gh_D02G1644	Gbar_D02G017370		Gh_D03G0975	Gbar_D03G010790
Gh_D08G2271	Gbar_D08G023720					Gh_D02G1716	Gbar_D02G018010		Gh_D03G1074	Gbar_D03G011820
Gh_D08G2324	Gbar_D08G024310					Gh_D02G1791	Gbar_D02G018850		Gh_D03G1131	Gbar_D03G012480
Gh_D08G2496	Gbar_D08G026780					Gh_D02G1972	Gbar_D02G020770		Gh_D03G1176	Gbar_D03G012940
Gh_D08G2516	Gbar_D08G026980					Gh_D02G2038	GB_D02G2315		Gh_D03G1232	Gbar_D03G013540
Gh_D09G0792	Gbar_D09G008900					Gh_D02G2125	Gbar_D02G023100		Gh_D03G1302	Gbar_D03G014510
Gh_D09G0815	Gbar_D09G009110					Gh_D02G2177	Gbar_D02G023640		Gh_D03G1427	Gbar_D03G015760
Gh_D09G1307	Gbar_D09G014710					Gh_D02G2339	Gbar_D02G025200		Gh_D03G1452	Gbar_D03G016060
Gh_D09G1399	Gbar_D09G015710					Gh_D02G2355	Gbar_D02G025350		Gh_D03G1529	Gbar_D03G016850
Gh_D09G1400	Gbar_D09G015720					Gh_D02G2360	Gbar_D02G025400		Gh_D03G1838	Gbar_D03G018390
Gh_D09G1425	Gbar_D09G016000					Gh_D03G0062	Gbar_D03G000700		Gh_D04G0321	Gbar_D04G003850
Gh_D09G1458	Gbar_D09G016360					Gh_D03G0147	Gbar_D03G001550		Gh_D04G0355	Gbar_D04G004180
Gh_D09G2101	Gbar_D09G023010					Gh_D03G0162	Gbar_D03G001700		Gh_D04G0503	Gbar_D04G005690
Gh_D09G2389	Gbar_D09G025960					Gh_D03G0276	Gbar_D03G002950		Gh_D04G0514	Gbar_D04G005800
Gh_D10G0021	Gbar_D10G000260					Gh_D03G0489	Gbar_D03G005100		Gh_D04G0741	Gbar_D04G008200
Gh_D10G0257	Gbar_D10G002920					Gh_D03G0543	Gbar_D03G005600		Gh_D04G0983	Gbar_D04G011030
Gh_D10G0271	Gbar_D10G003070					Gh_D03G0548	Gbar_D03G005670		Gh_D04G0984	Gbar_D04G011040
Gh_D10G0477	Gbar_D10G005190					Gh_D03G0590	Gbar_D03G007330		Gh_D04G1151	Gbar_D04G012960
Gh_D10G0564	Gbar_D10G006230					Gh_D03G0691	Gbar_D03G008100		Gh_D04G1274	Gbar_D04G014300
Gh_D10G0787	Gbar_D10G008440					Gh_D03G0870	Gbar_D03G009710		Gh_D04G1360	Gbar_D04G015250
Gh_D10G1142	Gbar_D10G012000					Gh_D03G0934	Gbar_D03G010360		Gh_D04G1413	Gbar_D04G015810
Gh_D10G1145	Gbar_D10G012030					Gh_D03G1085	Gbar_D03G011950		Gh_D04G1455	Gbar_D04G016230
Gh_D10G1368	Gbar_D10G014390					Gh_D03G1240	Gbar_D03G013640		Gh_D04G1519	Gbar_D04G016960
Gh_D10G1417	Gbar_D10G014910					Gh_D03G1407	Gbar_D03G015570		Gh_D04G1562	Gbar_D04G017390
Gh_D10G1523	Gbar_D10G015950					Gh_D03G1444	Gbar_D03G015960		Gh_D04G1649	Gbar_D04G018150
Gh_D10G1564	Gbar_D10G016480					Gh_D03G1524	Gbar_D03G016770		Gh_D04G1689	Gbar_D04G018590
Gh_D11G0204	Gbar_D11G002110					Gh_D03G1717	Gbar_D03G007070		Gh_D04G1945	Gbar_D04G001820
Gh_D11G0422	Gbar_D11G004350					Gh_D03G1799	Gbar_D03G009910		Gh_D05G0021	Gbar_D05G000200
Gh_D11G0454	Gbar_D11G004640					Gh_D03G1843	Gbar_D03G018330		Gh_D05G0030	Gbar_D05G000300
Gh_D11G0563	Gbar_D11G005830					Gh_D04G0186	Gbar_D04G002360		Gh_D05G0079	Gbar_D05G000970
Gh_D11G0591	Gbar_D11G006100					Gh_D04G0656	Gbar_D04G007280		Gh_D05G0080	Gbar_D05G000980
Gh_D11G0592	Gbar_D11G006110					Gh_D04G0913	Gbar_D04G010340		Gh_D05G0270	Gbar_D05G002780
Gh_D11G0682	Gbar_D11G007060					Gh_D04G0970	Gbar_D04G010910		Gh_D05G0297	Gbar_D05G003020
Gh_D11G0796	Gbar_D11G008250					Gh_D04G1077	Gbar_D04G012150		Gh_D05G0351	Gbar_D05G003570
Gh_D11G0923	Gbar_D11G009580					Gh_D04G1092	Gbar_D04G012330		Gh_D05G0390	Gbar_D05G003950
Gh_D11G1206	Gbar_D11G012600					Gh_D04G1131	Gbar_D04G012720		Gh_D05G0538	Gbar_D05G005420
Gh_D11G1421	Gbar_D11G015100					Gh_D04G1138	Gbar_D04G012800		Gh_D05G0552	Gbar_D05G005560
Gh_D11G1457	Gbar_D11G015540					Gh_D04G1205	Gbar_D04G013620		Gh_D05G0654	Gbar_D05G006590
Gh_D11G1540	Gbar_D11G016400					Gh_D04G1235	Gbar_D04G013920		Gh_D05G0752	Gbar_D05G007680
Gh_D11G1789	Gbar_D11G019110					Gh_D04G1335	Gbar_D04G014960		Gh_D05G0937	Gbar_D05G009720
Gh_D11G2400	Gbar_D11G025650					Gh_D04G1372	Gbar_D04G015380		Gh_D05G0976	Gbar_D05G010530
Gh_D11G2423	Gbar_D11G025850					Gh_D04G1457	Gbar_D04G016250		Gh_D05G1019	Gbar_D05G011020
Gh_D11G2571	Gbar_D11G027460					Gh_D04G1631	Gbar_D04G017960		Gh_D05G1050	Gbar_Scaffold2437G000020
Gh_D11G2695	Gbar_D11G028500					Gh_D04G1810	Gbar_D04G019640		Gh_D05G1062	Gbar_D05G011330
Gh_D11G2748	Gbar_D11G029010					Gh_D04G2034	Gbar_D04G020040		Gh_D05G1113	Gbar_D05G011870
Gh_D11G2749	Gbar_D11G029020					Gh_D05G0542	Gbar_D05G005460		Gh_D05G1292	Gbar_D05G013820
Gh_D11G2763	Gbar_D11G029160					Gh_D05G0607	Gbar_D05G006150		Gh_D05G1431	Gbar_D05G015320
Gh_D11G2834	NA					Gh_D05G0639	Gbar_D05G006450		Gh_D05G1508	Gbar_D05G016210
Gh_D11G2835	Gbar_D11G029850					Gh_D05G0646	Gbar_D05G006510		Gh_D05G1588	Gbar_D05G017070
Gh_D11G3035	Gbar_D11G033000					Gh_D05G0856	Gbar_D05G008820		Gh_D05G1600	Gbar_D05G017190
Gh_D11G3344	Gbar_D11G033670					Gh_D05G0946	Gbar_D05G009810		Gh_D05G1601	Gbar_D05G017200
Gh_D11G3453	Gbar_D11G024280					Gh_D05G0987	Gbar_D05G010690		Gh_D05G1631	Gbar_Scaffold1864G000050
Gh_D12G0311	Gbar_D12G003460					Gh_D05G1077	Gbar_D05G011500		Gh_D05G1663	Gbar_D05G017800
Gh_D12G0427	Gbar_D12G004710					Gh_D05G1084	Gbar_D05G011580		Gh_D05G1675	Gbar_D05G017940
Gh_D12G0517	Gbar_D12G005620					Gh_D05G1190	Gbar_D05G012630		Gh_D05G1729	Gbar_D05G018520
Gh_D12G0678	Gbar_D12G007660					Gh_D05G1201	Gbar_D05G012750		Gh_D05G1752	Gbar_D05G018760
Gh_D12G0928	Gbar_D12G010220					Gh_D05G1214	Gbar_D05G012900		Gh_D05G1935	Gbar_D05G020690
Gh_D12G1170	Gbar_D12G012700					Gh_D05G1475	Gbar_D05G015880		Gh_D05G2018	Gbar_D05G040170
Gh_D12G1534	Gbar_D12G016640					Gh_D05G1505	Gbar_D05G016180		Gh_D05G2037	Gbar_D05G021670
Gh_D12G1899	Gbar_D12G020730					Gh_D05G1533	Gbar_D05G016480		Gh_D05G2141	Gbar_D05G022690
Gh_D12G2009	Gbar_D12G021520					Gh_D05G1565	Gbar_D05G016830		Gh_D05G2436	Gbar_D05G025880
Gh_D12G2028	Gbar_D12G021710					Gh_D05G1633	Gbar_Scaffold1864G000030		Gh_D05G2536	Gbar_D05G026930
Gh_D12G2111	Gbar_D12G022310					Gh_D05G1668	Gbar_D05G017860		Gh_D05G2549	Gbar_D05G027070
Gh_D12G2159	Gbar_D12G022780					Gh_D05G1678	Gbar_D05G017970		Gh_D05G2553	Gbar_D05G027130
Gh_D12G2179	Gbar_D12G022990					Gh_D05G1772	Gbar_D05G018990		Gh_D05G2891	Gbar_D05G030820
Gh_D12G2196	Gbar_D12G023140					Gh_D05G1777	Gbar_D05G019040		Gh_D05G2936	Gbar_D05G031310
Gh_D12G2359	Gbar_D12G025120					Gh_D05G1790	Gbar_D05G019170		Gh_D05G2973	Gbar_D05G031800
Gh_D12G2381	Gbar_D12G025350					Gh_D05G1987	Gbar_D05G021220		Gh_D05G3049	Gbar_D05G034220
Gh_D12G2411	Gbar_D12G025980					Gh_D05G1998	Gbar_D05G021320		Gh_D05G3076	Gbar_D05G033960
Gh_D12G2470	Gbar_D12G026960					Gh_D05G2161	Gbar_D05G022920		Gh_D05G3475	Gbar_D05G037320
Gh_D12G2802	Gbar_D12G009020					Gh_D05G2167	Gbar_D05G022980		Gh_D05G3558	Gbar_D05G038170
Gh_D13G0081	Gbar_D13G000750					Gh_D05G2235	Gbar_D05G023910		Gh_D05G3593	Gbar_D05G038460
Gh_D13G0125	Gbar_D13G001190					Gh_D05G2307	Gbar_D05G024640		Gh_D05G3708	Gbar_D05G039940
Gh_D13G0157	Gbar_D13G001460					Gh_D05G2645	Gbar_D05G028220		Gh_D05G3869	Gbar_D05G010150
Gh_D13G0234	Gbar_D13G002250					Gh_D05G2682	Gbar_D05G028640		Gh_D05G3908	Gbar_D05G009420
Gh_D13G0306	Gbar_D13G025990					Gh_D05G2732	Gbar_D05G029220		Gh_D06G0057	Gbar_D06G000950
Gh_D13G0450	Gbar_D13G004290					Gh_D05G2736	Gbar_D05G029260		Gh_D06G0073	Gbar_D06G001100
Gh_D13G0811	Gbar_D13G008010					Gh_D05G2802	Gbar_D05G029910		Gh_D06G0142	Gbar_D06G001770
Gh_D13G1043	Gbar_D13G010840					Gh_D05G2838	Gbar_D05G030300		Gh_D06G0485	Gbar_D06G005470
Gh_D13G1171	Gbar_D13G012180					Gh_D05G2910	Gbar_D05G031060		Gh_D06G0487	Gbar_D06G005500
Gh_D13G1237	Gbar_D13G012890					Gh_D05G3432	Gbar_D05G036820		Gh_D06G0531	Gbar_D06G005940
Gh_D13G1330	Gbar_D13G013760					Gh_D05G3453	Gbar_D05G037110		Gh_D06G0645	Gbar_D06G007100
Gh_D13G1864	Gbar_D13G019110					Gh_D05G3469	Gbar_D05G037260		Gh_D06G0671	Gbar_D06G007320
Gh_D13G1917	Gbar_D13G019720					Gh_D05G3502	Gbar_D05G037670		Gh_D06G0824	Gbar_D06G008690
Gh_D13G1946	Gbar_D13G020010					Gh_D05G3694	Gbar_D05G039740		Gh_D06G0832	Gbar_D06G008740
Gh_D13G1958	Gbar_D13G020150					Gh_D05G3700	Gbar_D05G039830		Gh_D06G0908	Gbar_D06G009490
Gh_D13G2056	Gbar_D13G021370					Gh_D05G3713	Gbar_D05G039990		Gh_D06G0920	Gbar_D06G009610
Gh_D13G2143	Gbar_D13G022350					Gh_D05G3912	Gbar_D05G008740		Gh_D06G1136	Gbar_D06G011730
Gh_D13G2311	Gbar_D13G024140					Gh_D06G0002	Gbar_D06G000320		Gh_D06G1151	Gbar_D06G011890
Gh_D13G2394	Gbar_D13G024960					Gh_D06G0237	GB_D06G0281		Gh_D06G1170	Gbar_D06G012130
Gh_D13G2447	Gbar_D13G025540					Gh_D06G0281	Gbar_D06G003500		Gh_D06G1285	Gbar_D06G013110
Gh_Sca004746G01	Gbar_A05G031700					Gh_D06G0383	Gbar_D06G004470		Gh_D06G1382	Gbar_D06G014200
Gh_Sca004867G04	Gbar_A05G010810					Gh_D06G0432	Gbar_D06G004990		Gh_D06G1406	Gbar_D06G014450
Gh_Sca005051G02	Gbar_A02G019110					Gh_D06G0444	Gbar_D06G005130		Gh_D06G1551	Gbar_D06G015930
Gh_Sca005163G01	Gbar_A10G006330					Gh_D06G0497	Gbar_D06G005590		Gh_D06G1578	Gbar_D06G016170
Gh_Sca005165G01	Gbar_D12G002890					Gh_D06G0505	Gbar_D06G005690		Gh_D06G1664	Gbar_D06G017010
Gh_Sca006742G01	Gbar_A10G003170					Gh_D06G0604	Gbar_D06G006760		Gh_D06G1766	Gbar_D06G018090
Gh_Sca008940G01	Gbar_A11G005750					Gh_D06G0794	Gbar_D06G008420		Gh_D06G1911	Gbar_D06G019950
Gh_Sca010556G01	Gbar_D11G005480					Gh_D06G0825	Gbar_D06G008700		Gh_D06G1953	Gbar_D06G020430
Gh_Sca012883G01	NA					Gh_D06G0940	Gbar_D06G009810		Gh_D06G2122	Gbar_D06G021970
Gh_Sca056802G01	Gbar_D02G021460					Gh_D06G1161	Gbar_D06G011990		Gh_D06G2242	Gbar_D06G023140
Gh_Sca085555G01	NA					Gh_D06G1339	Gbar_D06G013780		Gh_D06G2276	Gbar_D06G000230
Gh_Sca098530G01	NA					Gh_D06G1533	Gbar_D06G015790		Gh_D06G2289	Gbar_D06G000100
						Gh_D06G1561	Gbar_D06G016030		Gh_D07G0060	Gbar_D07G000600
						Gh_D06G1750	Gbar_D06G017900		Gh_D07G0285	Gbar_D07G003310
						Gh_D06G1908	Gbar_D06G019920		Gh_D07G0296	Gbar_D07G003420
						Gh_D06G1968	Gbar_D06G020620		Gh_D07G0380	Gbar_D07G004360
						Gh_D06G2012	Gbar_D06G020990		Gh_D07G0653	Gbar_D07G007270
						Gh_D06G2094	Gbar_D06G021670		Gh_D07G0742	Gbar_D07G008240
						Gh_D06G2243	Gbar_D06G023150		Gh_D07G1165	Gbar_D07G012770
						Gh_D06G2251	Gbar_D06G023230		Gh_D07G1350	Gbar_D07G014780
						Gh_D06G2324	Gbar_D06G002930		Gh_D07G1400	Gbar_D07G015270
						Gh_D07G0092	Gbar_D07G000990		Gh_D07G1812	Gbar_D07G019650
						Gh_D07G0117	Gbar_D07G001600		Gh_D07G1831	Gbar_D07G019480
						Gh_D07G0158	Gbar_D07G001980		Gh_D07G1914	Gbar_D07G020660
						Gh_D07G0218	Gbar_D07G002600		Gh_D07G2007	Gbar_D07G021740
						Gh_D07G0257	Gbar_D07G003040		Gh_D07G2083	Gbar_D07G022450
						Gh_D07G0343	Gbar_D07G003930		Gh_D07G2303	Gbar_D07G024850
						Gh_D07G0406	Gbar_D07G004660		Gh_D07G2490	Gbar_D07G023190
						Gh_D07G0649	Gbar_D07G007240		Gh_D08G0018	NA
						Gh_D07G0701	Gbar_D07G007810		Gh_D08G0019	NA
						Gh_D07G0703	Gbar_D07G007840		Gh_D08G0282	Gbar_D08G002940
						Gh_D07G0741	Gbar_D07G008230		Gh_D08G0456	Gbar_D08G004650
						Gh_D07G0747	Gbar_D07G008290		Gh_D08G0509	Gbar_D08G005290
						Gh_D07G0811	Gbar_D07G009100		Gh_D08G0544	Gbar_D08G005730
						Gh_D07G0950	Gbar_D07G010570		Gh_D08G0606	Gbar_D08G006390
						Gh_D07G1084	Gbar_D07G011950		Gh_D08G0928	Gbar_D08G009770
						Gh_D07G1154	Gbar_D07G012660		Gh_D08G0980	Gbar_D08G010260
						Gh_D07G1188	Gbar_D07G013030		Gh_D08G0982	Gbar_D08G010290
						Gh_D07G1281	Gbar_D07G014120		Gh_D08G1096	Gbar_D08G011640
						Gh_D07G1299	Gbar_D07G014350		Gh_D08G1146	Gbar_D08G012060
						Gh_D07G1305	Gbar_D07G014410		Gh_D08G1326	Gbar_D08G013910
						Gh_D07G1505	Gbar_D07G016450		Gh_D08G1367	Gbar_D08G014310
						Gh_D07G1849	Gbar_D07G025610		Gh_D08G1376	Gbar_D08G014400
						Gh_D07G1988	Gbar_D07G021580		Gh_D08G1431	Gbar_D08G015060
						Gh_D07G2166	Gbar_D07G023320		Gh_D08G1532	Gbar_D08G016000
						Gh_D07G2386	Gbar_D07G001430		Gh_D08G1562	Gbar_D08G016270
						Gh_D07G2500	Gbar_D07G024940		Gh_D08G1569	Gbar_D08G016340
						Gh_D08G0002	Gbar_D08G000060		Gh_D08G1688	Gbar_D08G017620
						Gh_D08G0010	Gbar_D08G000140		Gh_D08G1765	Gbar_D08G018450
						Gh_D08G0042	Gbar_D08G000450		Gh_D08G1950	Gbar_D08G020440
						Gh_D08G0240	Gbar_D08G002520		Gh_D08G2110	Gbar_D08G022140
						Gh_D08G0280	Gbar_D08G002930		Gh_D08G2152	Gbar_D08G022520
						Gh_D08G0303	Gbar_D08G003120		Gh_D08G2470	Gbar_D08G026510
						Gh_D08G0304	Gbar_D08G003130		Gh_D08G2608	Gbar_D08G027920
						Gh_D08G0355	Gbar_D08G003680		Gh_D09G0011	Gbar_D09G000120
						Gh_D08G0357	Gbar_D08G003700		Gh_D09G0247	Gbar_D09G002750
						Gh_D08G0450	Gbar_D08G004590		Gh_D09G0523	Gbar_D09G006030
						Gh_D08G0472	Gbar_D08G004860		Gh_D09G0529	Gbar_D09G006110
						Gh_D08G0485	Gbar_D08G005050		Gh_D09G0628	Gbar_D09G007160
						Gh_D08G0625	Gbar_D08G006570		Gh_D09G0700	Gbar_D09G007900
						Gh_D08G0707	Gbar_D08G007500		Gh_D09G0912	Gbar_D09G010150
						Gh_D08G0795	Gbar_D08G008380		Gh_D09G0913	Gbar_D09G010160
						Gh_D08G1037	Gbar_D08G010830		Gh_D09G1080	Gbar_D09G012080
						Gh_D08G1265	Gbar_D08G013280		Gh_D09G1096	Gbar_D09G012300
						Gh_D08G1267	Gbar_D08G013300		Gh_D09G1161	Gbar_D09G013010
						Gh_D08G1304	Gbar_D08G013670		Gh_D09G1465	Gbar_D09G026520
						Gh_D08G1352	Gbar_D08G014180		Gh_D09G1489	Gbar_D09G016610
						Gh_D08G1551	Gbar_D08G016190		Gh_D09G1584	Gbar_D09G017570
						Gh_D08G1623	Gbar_D08G016850		Gh_D09G1637	Gbar_D09G018120
						Gh_D08G1636	Gbar_D08G017030		Gh_D09G1710	Gbar_D09G018930
						Gh_D08G1643	Gbar_D08G017130		Gh_D09G1859	Gbar_D09G020380
						Gh_D08G1674	Gbar_D08G017460		Gh_D09G2006	Gbar_D09G021950
						Gh_D08G1692	Gbar_D08G017660		Gh_D09G2085	Gbar_D09G022820
						Gh_D08G1704	Gbar_D08G017810		Gh_D09G2330	Gbar_D09G025370
						Gh_D08G1717	Gbar_D08G017990		Gh_D09G2406	Gbar_D09G026190
						Gh_D08G1829	Gbar_D08G019140		Gh_D10G0059	Gbar_D10G000590
						Gh_D08G1890	Gbar_D08G019810		Gh_D10G0078	Gbar_D10G000850
						Gh_D08G2065	Gbar_Scaffold2485G000020		Gh_D10G0214	Gbar_D10G002530
						Gh_D08G2265	Gbar_D08G023670		Gh_D10G0217	Gbar_D10G002560
						Gh_D08G2353	Gbar_D08G024710		Gh_D10G0324	Gbar_D10G003630
						Gh_D08G2401	Gbar_D08G025370		Gh_D10G0333	Gbar_D10G003730
						Gh_D08G2504	Gbar_D08G026880		Gh_D10G0435	Gbar_D10G004810
						Gh_D08G2589	GB_D08G2928		Gh_D10G0554	Gbar_D10G006130
						Gh_D08G2621	Gbar_D08G028050		Gh_D10G0752	Gbar_D10G008130
						Gh_D08G2759	GB_D08G0143		Gh_D10G0789	Gbar_D10G008460
						Gh_D09G0169	Gbar_D09G001880		Gh_D10G1036	Gbar_D10G011020
						Gh_D09G0258	Gbar_D09G002840		Gh_D10G1056	Gbar_D10G011220
						Gh_D09G0347	Gbar_D09G003800		Gh_D10G1086	Gbar_D10G011490
						Gh_D09G0540	Gbar_D09G006240		Gh_D10G1114	Gbar_D10G011730
						Gh_D09G0583	Gbar_D09G006690		Gh_D10G1118	Gbar_D10G011770
						Gh_D09G0674	Gbar_D09G007640		Gh_D10G1151	Gbar_D10G012100
						Gh_D09G0857	Gbar_D09G009540		Gh_D10G1201	Gbar_D10G012650
						Gh_D09G1018	Gbar_D09G011250		Gh_D10G1348	Gbar_D10G014190
						Gh_D09G1148	Gbar_D09G012870		Gh_D10G1461	Gbar_D10G015310
						Gh_D09G1149	Gbar_D09G012880		Gh_D10G1522	Gbar_D10G015940
						Gh_D09G1172	Gbar_D09G013160		Gh_D10G1707	Gbar_D10G017890
						Gh_D09G1173	Gbar_D09G013180		Gh_D10G1767	Gbar_D10G018450
						Gh_D09G1174	Gbar_D09G013190		Gh_D10G1769	Gbar_D10G018480
						Gh_D09G1224	Gbar_D09G013770		Gh_D10G1810	Gbar_D10G018890
						Gh_D09G1271	Gbar_D09G014280		Gh_D10G1876	Gbar_D10G019610
						Gh_D09G1272	Gbar_D09G014290		Gh_D10G2027	Gbar_D10G021300
						Gh_D09G1357	Gbar_D09G015290		Gh_D10G2303	Gbar_D10G024770
						Gh_D09G1365	Gbar_D09G015390		Gh_D10G2389	Gbar_D10G026490
						Gh_D09G1418	Gbar_D09G015920		Gh_D10G2527	Gbar_D10G022250
						Gh_D09G1426	Gbar_D09G016010		Gh_D11G0013	Gbar_D11G000140
						Gh_D09G1490	Gbar_D09G016620		Gh_D11G0164	Gbar_D11G001650
						Gh_D09G1504	Gbar_D09G016760		Gh_D11G0351	Gbar_D11G003630
						Gh_D09G1687	Gbar_D09G018670		Gh_D11G0440	Gbar_D11G004500
						Gh_D09G1793	Gbar_D09G019710		Gh_D11G0506	Gbar_D11G005270
						Gh_D09G1884	Gbar_D09G020640		Gh_D11G0549	Gbar_D11G005670
						Gh_D09G1909	Gbar_D09G020890		Gh_D11G0603	Gbar_D11G006230
						Gh_D09G1937	Gbar_D09G021180		Gh_D11G0823	Gbar_D11G008520
						Gh_D09G1939	Gbar_D09G021200		Gh_D11G0846	Gbar_D11G008740
						Gh_D09G2009	Gbar_D09G021970		Gh_D11G0994	Gbar_D11G010320
						Gh_D09G2204	Gbar_D09G024080		Gh_D11G1131	Gbar_D11G011800
						Gh_D09G2267	Gbar_D09G024780		Gh_D11G1270	Gbar_D11G013360
						Gh_D10G0015	Gbar_D10G000200		Gh_D11G1420	Gbar_D11G015090
						Gh_D10G0046	Gbar_D10G000510		Gh_D11G1535	Gbar_D11G016350
						Gh_D10G0084	Gbar_D10G000910		Gh_D11G1604	Gbar_D11G017000
						Gh_D10G0120	Gbar_D10G001260		Gh_D11G1626	Gbar_D11G017260
						Gh_D10G0691	Gbar_D10G007490		Gh_D11G1775	Gbar_D11G019050
						Gh_D10G0874	Gbar_D10G009360		Gh_D11G1805	Gbar_D11G019280
						Gh_D10G0983	Gbar_D10G010480		Gh_D11G1889	Gbar_D11G020160
						Gh_D10G1130	Gbar_D10G011880		Gh_D11G1962	Gbar_D11G020990
						Gh_D10G1302	Gbar_D10G013650		Gh_D11G2007	Gbar_D11G021460
						Gh_D10G1384	Gbar_D10G014520		Gh_D11G3026	Gbar_D11G032910
						Gh_D10G1505	GB_D10G1657		Gh_D11G3281	Gbar_D11G036320
						Gh_D10G1605	Gbar_D10G016890		Gh_D11G3297	Gbar_D11G036150
						Gh_D10G1629	Gbar_D10G017160		Gh_D11G3429	Gbar_D11G024090
						Gh_D10G1768	Gbar_D10G018470		Gh_D12G0056	Gbar_D12G000620
						Gh_D10G1801	Gbar_D10G018800		Gh_D12G0120	Gbar_D12G001370
						Gh_D10G1845	Gbar_D10G019230		Gh_D12G0147	Gbar_D12G001630
						Gh_D10G1902	Gbar_D10G019880		Gh_D12G0301	Gbar_D12G003310
						Gh_D10G1970	Gbar_D10G020690		Gh_D12G0407	Gbar_D12G004470
						Gh_D10G1977	Gbar_D10G020780		Gh_D12G0575	Gbar_D12G006270
						Gh_D10G2047	Gbar_D10G021510		Gh_D12G0630	Gbar_D12G006860
						Gh_D10G2129	Gbar_D10G022700		Gh_D12G0641	Gbar_D12G006910
						Gh_D10G2345	Gbar_D10G025750		Gh_D12G0672	Gbar_D12G007590
						Gh_D11G0049	Gbar_D11G000490		Gh_D12G1038	Gbar_D12G011330
						Gh_D11G0322	Gbar_D11G003360		Gh_D12G1200	Gbar_D12G012960
						Gh_D11G0371	Gbar_D11G003850		Gh_D12G1291	Gbar_D12G013890
						Gh_D11G0372	Gbar_D11G003860		Gh_D12G1407	Gbar_D12G015150
						Gh_D11G0515	Gbar_D11G005360		Gh_D12G1428	Gbar_D12G015420
						Gh_D11G0538	Gbar_D11G005590		Gh_D12G1470	Gbar_D12G015860
						Gh_D11G0641	Gbar_D11G006600		Gh_D12G1481	Gbar_D12G015980
						Gh_D11G0643	Gbar_D11G006630		Gh_D12G1494	Gbar_D12G016220
						Gh_D11G0662	Gbar_D11G006820		Gh_D12G1613	Gbar_D12G017530
						Gh_D11G0677	Gbar_D11G007010		Gh_D12G1653	Gbar_D12G017990
						Gh_D11G0946	Gbar_D11G009870		Gh_D12G1701	Gbar_D12G018530
						Gh_D11G1075	Gbar_D11G011220		Gh_D12G1855	Gbar_D12G020160
						Gh_D11G1108	Gbar_D11G011560		Gh_D12G1859	Gbar_D12G020200
						Gh_D11G1143	Gbar_D11G011960		Gh_D12G1982	Gbar_D12G021240
						Gh_D11G1497	Gbar_D11G015910		Gh_D12G2177	Gbar_D12G022950
						Gh_D11G1794	Gbar_D11G019160		Gh_D12G2227	Gbar_D12G023480
						Gh_D11G2196	Gbar_D11G023400		Gh_D12G2377	Gbar_D12G025300
						Gh_D11G2205	Gbar_D11G023500		Gh_D12G2386	Gbar_D12G025390
						Gh_D11G2370	Gbar_D11G025390		Gh_D12G2489	Gbar_D12G027140
						Gh_D11G2401	Gbar_D11G025660		Gh_D12G2502	Gbar_D12G027270
						Gh_D11G2402	Gbar_D11G025670		Gh_D12G2537	Gbar_D12G027870
						Gh_D11G2736	Gbar_D11G028900		Gh_D12G2639	Gbar_D12G027800
						Gh_D11G2793	Gbar_D11G029460		Gh_D12G2718	Gbar_D12G025490
						Gh_D11G2846	Gbar_D11G029990		Gh_D12G2828	Gbar_D12G002010
						Gh_D11G2858	Gbar_D11G030160		Gh_D13G0034	Gbar_D13G000150
						Gh_D11G2863	Gbar_D11G030210		Gh_D13G0151	Gbar_D13G001420
						Gh_D11G3123	Gbar_D11G034290		Gh_D13G0208	Gbar_D13G002000
						Gh_D11G3160	Gbar_D11G034560		Gh_D13G0440	Gbar_D13G004180
						Gh_D11G3161	Gbar_D11G034570		Gh_D13G0706	Gbar_D13G006990
						Gh_D11G3166	Gbar_D11G034630		Gh_D13G0833	Gbar_D13G008250
						Gh_D11G3301	Gbar_D11G036090		Gh_D13G0913	Gbar_D13G009070
						Gh_D12G0097	Gbar_D12G001110		Gh_D13G1121	Gbar_D13G011680
						Gh_D12G0158	Gbar_D12G001750		Gh_D13G1152	Gbar_D13G011990
						Gh_D12G0170	Gbar_D12G002020		Gh_D13G1247	Gbar_D13G013000
						Gh_D12G0199	Gbar_D12G002340		Gh_D13G1259	Gbar_D13G013120
						Gh_D12G0300	Gbar_D12G003300		Gh_D13G1473	Gbar_D13G015120
						Gh_D12G0447	Gbar_D12G004900		Gh_D13G1505	Gbar_D13G015530
						Gh_D12G0524	Gbar_D12G005690		Gh_D13G1851	Gbar_D13G019010
						Gh_D12G0639	Gbar_D12G006900		Gh_D13G2055	Gbar_D13G021360
						Gh_D12G0714	Gbar_D12G008010		Gh_D13G2086	Gbar_D13G021670
						Gh_D12G1129	Gbar_D12G012240		Gh_D13G2261	Gbar_D13G023600
						Gh_D12G1141	Gbar_D12G012390		Gh_D13G2307	Gbar_D13G024100
						Gh_D12G1143	Gbar_D12G012420		Gh_D13G2415	Gbar_D13G025190
						Gh_D12G1227	Gbar_D12G013210		Gh_D13G2434	Gbar_D13G025420
						Gh_D12G1235	Gbar_D12G013310		Gh_D13G2438	Gbar_D13G025460
						Gh_D12G1409	Gbar_D12G015170		Gh_D13G2523	Gbar_D13G009670
						Gh_D12G1973	Gbar_D12G021120		Gh_Sca004734G01	Gbar_A05G016660
						Gh_D12G1976	Gbar_D12G021150		Gh_Sca005103G01	Gbar_A09G017430
						Gh_D12G2036	Gbar_D12G021780		Gh_Sca005188G01	Gbar_A05G019810
						Gh_D12G2073	Gbar_D12G022140		Gh_Sca005780G01	Gbar_A03G020330
						Gh_D12G2108	Gbar_D12G022280		Gh_Sca029103G01	Gbar_D04G021620
						Gh_D12G2376	Gbar_D12G025280		Gh_Sca035048G01	Gbar_D04G021600
						Gh_D12G2480	Gbar_D12G027070		Gh_Sca039726G01	Gbar_A03G024170
						Gh_D12G2795	Gbar_D12G008500		Gh_Sca074602G01	NA
						Gh_D13G0010	Gbar_D13G025830		Gh_Sca084090G01	Gbar_D04G021290
						Gh_D13G0062	Gbar_D13G000580
						Gh_D13G0130	Gbar_D13G001250
						Gh_D13G0168	Gbar_D13G001570
						Gh_D13G0169	Gbar_D13G001590
						Gh_D13G0177	Gbar_D13G001670
						Gh_D13G0399	Gbar_D13G003810
						Gh_D13G0447	Gbar_D13G004260
						Gh_D13G0564	Gbar_D13G005580
						Gh_D13G0696	Gbar_D13G006890
						Gh_D13G0737	Gbar_D13G007230
						Gh_D13G0930	Gbar_D13G009280
						Gh_D13G1075	Gbar_D13G011180
						Gh_D13G1209	Gbar_D13G012550
						Gh_D13G1225	Gbar_D13G012810
						Gh_D13G1265	Gbar_D13G013180
						Gh_D13G1273	Gbar_D13G013260
						Gh_D13G1274	Gbar_D13G013270
						Gh_D13G1345	Gbar_D13G013930
						Gh_D13G1422	Gbar_D13G014700
						Gh_D13G1489	Gbar_D13G015320
						Gh_D13G1707	Gbar_D13G017590
						Gh_D13G1927	Gbar_D13G019810
						Gh_D13G1934	Gbar_D13G019890
						Gh_D13G1945	Gbar_D13G020000
						Gh_D13G2388	Gbar_D13G024900
						Gh_D13G2437	Gbar_D13G025450
						Gh_D13G2518	Gbar_D13G009710
						Gh_D13G2535	Gbar_D13G004380
						Gh_Sca004851G03	Gbar_D10G023850
						Gh_Sca004857G01	Gbar_A03G000490
						Gh_Sca004867G06	Gbar_A05G010790
						Gh_Sca005250G02	Gbar_A08G022390
						Gh_Sca005321G01	Gbar_D04G010180
						Gh_Sca006070G01	Gbar_A13G004670
						Gh_Sca006237G02	Gbar_A09G016270
						Gh_Sca064040G01	NA
						Gh_Sca072214G01	Gbar_D04G021170
						Gh_Sca102881G01	NA
						Gh_Sca112947G01	NA

## Sheet: Table S6
Supplementary Table S6. Expression of type I SCW biosynthesis-related candidate genes and their G. hirsutum orthologs during cotton fiber development.
Reference	Orthologous genes	G. barbadense cv. Pima90-53								G. barbadense cv. Hai7124								G. hirsutum cv. HY405								G. hirsutum cv. ND13								G. hirsutum cv. CCRI8
		0 DPA_ovule	5 DPA_fiber	10 DPA_fiber	15 DPA_fiber	20 DPA_fiber	25 DPA_fiber	30 DPA_fiber		0 DPA_ovule	5 DPA_fiber	10 DPA_fiber	15 DPA_fiber	20 DPA_fiber	25 DPA_fiber	30 DPA_fiber		0 DPA_ovule	5 DPA_fiber	10 DPA_fiber	15 DPA_fiber	20 DPA_fiber	25 DPA_fiber	30 DPA_fiber		0 DPA_ovule	5 DPA_fiber	10 DPA_fiber	15 DPA_fiber	20 DPA_fiber	25 DPA_fiber	30 DPA_fiber		0 DPA_ovule	5 DPA_fiber	10 DPA_fiber	15 DPA_fiber	20 DPA_fiber	25 DPA_fiber	30 DPA_fiber
Gh_A04G0686	Gbar_A04G008430	91.7979	113.378	330.159	351.24	1333.17	1945.56	2249.65		103.825	108.739	326.29	371.333	1315.67	1694.24	1964.26		123.724	134.099	373.204	336.934	452.96	495.455	511.148		102.139	151.905	415.222	452.298	552.504	561.265	574.854		114.304	153.663	318.869	372.505	539.288	558.925	668.238
Gh_A05G0370	Gbar_A05G004360	0.757438	2.04683	3.06966	5.83471	17.0993	26.8536	24.9821		0.745787	1.60305	3.90037	6.41239	19.0204	25.9332	28.2649		0.292503	1.95138	2.9194	5.15282	7.74238	7.63738	4.3926		0.724729	1.22976	3.0785	4.11541	6.77006	6.95728	6.24337		0.720111	2.48051	4.52132	6.57299	10.5228	8.2713	9.05472
Gh_A05G1677	Gbar_A05G019310	17.905	17.0148	4.77045	8.39409	84.5778	61.3228	46.8101		13.5846	10.4122	1.45368	7.06701	69.2922	56.2603	53.0825		14.3121	14.3734	6.9109	10.6709	30.5317	23.7211	24.8805		19.0147	10.6106	2.86495	8.26594	15.4942	24.6913	27.5678		16.0447	8.84262	9.03344	7.34573	24.488	25.4448	20.3985
Gh_A05G1930	Gbar_A05G022250	3.29593	5.52794	3.34152	15.1475	75.43	47.3677	73.7766		2.60947	3.57957	3.43248	13.6059	75.0001	51.4132	63.6889		5.98122	6.81175	5.77808	47.5978	34.0959	25.5437	14.9209		15.934	4.8917	9.31355	11.9386	23.1678	12.9325	8.93669		11.2238	6.00161	7.14483	47.6528	48.6504	26.6488	5.15537
Gh_A05G2177	Gbar_A05G025000	4.0506	5.88291	2.94785	22.4079	705.348	541.114	398.383		7.25145	3.11737	1.6387	48.9012	633.551	562.487	502.075		0.67716	2.04018	0.934516	10.6389	282.303	276.361	154.809		1.057	1.46844	0.369542	5.03892	176.806	287.732	180.599		1.55595	0.648347	1.02578	13.2427	306.18	278.984	275.6
Gh_A06G1590	Gbar_A06G019480	4.0393	3.39422	1.70006	0.951269	50.9665	79.5143	63.0419		3.7363	3.57731	1.2564	1.69212	41.8732	57.498	37.7093		4.15074	5.08578	1.25388	1.69479	14.7232	14.9222	9.73263		4.26297	5.46636	1.84414	1.27683	8.93882	14.8548	9.45501		4.28525	4.01076	2.13175	1.34177	16.1284	15.4016	17.0888
Gh_A10G1937	Gbar_A10G023160	24.6576	49.1882	51.1075	152.28	395.323	466.565	422.596		26.5387	48.1259	42.6442	247.338	327.811	362.129	291.718		26.3683	45.9657	36.6635	137.386	126.983	116.171	84.1739		24.2046	38.6233	35.413	91.5347	147.546	113.291	97.9447		22.8388	40.6981	36.4031	127.661	153.335	112.923	111.829
Gh_A11G2936	Gbar_A11G034900	1.1847	1.30876	18.795	8.6989	62.9368	54.9527	38.6155		1.26909	1.69767	36.5515	20.6	69.2345	69.6728	33.5133		0.108929	0.840979	15.8079	3.70637	33.6562	36.6622	14.1931		0.0236155	1.03344	20.1123	13.0824	24.7383	26.7698	16.8857		0.260722	0.599692	14.4087	5.78872	26.2496	29.0232	9.32954
Gh_A12G0165	Gbar_A12G001790	0.547595	0.176338	19.5246	37.1947	206.17	305.986	399.726		0.63061	0.152492	37.5423	54.3387	265.903	395.412	351.859		0.69959	1.17364	6.69247	10.6021	92.9244	106	84.2159		0.275761	1.42842	8.64796	10.6483	65.6962	104.621	100.093		1.18735	2.98376	10.9072	11.4913	86.0477	90.5058	110.405
Gh_A13G0090	GB_A13G0103	0	0	0	0	24.3791	55.7701	51.5688		0	0	0	0	30.2954	45.9559	42.6676		0	0	0	0.041733	1.84616	2.18946	11.5427		0	0	0	0	0.984108	1.77147	9.78442		0	0	0	0	0.991099	0.255469	1.3274
Gh_A13G1919	Gbar_A13G023580	0	0	0	0.164229	86.9708	104.211	56.531		0	0	0	0.568361	115.772	174.718	97.4186		0.0572392	0	0	0.627413	32.3245	25.4527	14.0566		0.0496371	0	0.104123	0.563733	4.39563	23.6296	14.6101		0	0	0	0.304181	25.9133	34.1824	34.646
Gh_D01G1187	Gbar_D01G013340	86.1367	164.064	144.015	272.91	1079.24	1010.66	1387.12		87.8903	196.167	119.83	404.138	1052.26	951.083	1426.29		35.3139	58.3746	18.3983	110.843	309.499	391.449	317.814		46.0384	51.9459	27.5925	52.1306	243.045	407.582	396.61		50.6009	158.164	36.6715	144.339	696.538	406.056	448.73
Gh_D02G0286	GB_D02G0284	3.09052	3.2602	0.719824	0.730965	85.6055	104.156	102.315		1.83628	3.91886	0.33028	0.636853	67.4669	85.6959	122.832		4.20364	3.74191	0.963494	5.31659	27.7838	27.1589	36.2248		3.39042	3.64263	0.534738	0.836374	23.538	27.1537	30.013		5.82578	2.87082	1.46312	1.93709	32.7991	28.1405	28.362
Gh_D02G1423	Gbar_D02G015210	2.93338	1.7412	1.97149	47.9096	353.516	282.63	248.549		2.7302	1.80688	0.793255	46.3533	271.127	273.084	247.018		3.23656	2.36505	2.62498	21.6655	59.2262	66.0575	101.049		3.97966	2.58145	1.44992	12.4227	50.5332	81.256	96.7166		4.48617	2.22007	4.0247	21.2045	90.9862	65.5297	80.6424
Gh_D03G0537	Gbar_D03G005540	13.9083	25.0044	5.52411	10.7175	103.602	167.842	169.661		11.6978	20.3611	2.58103	7.15311	106.597	165.216	154.422		16.085	32.0256	8.03356	14.4495	47.5	65.378	86.1941		19.2051	18.0907	3.41544	6.8919	26.5278	68.6858	90.6022		12.1726	15.1741	8.95804	6.28522	62.1892	69.3407	93.9237
Gh_D03G1074	Gbar_D03G011820	0.342831	1.53823	4.90573	13.096	1257.62	1861.7	2160.72		0.262544	0.5079	0.751921	25.2676	1108.52	1491.07	1727.75		0.378264	1.90892	6.36217	17.4142	116.128	122.169	165.603		0.229618	1.25971	0.44726	3.60124	91.8567	110.085	171.86		0.651871	1.05029	5.77094	17.6493	176.67	90.569	103.397
Gh_D04G1519	Gbar_D04G016960	100.295	123.826	47.8402	85.742	1100.08	1062.63	1225.92		105.505	115.036	19.9187	51.663	921.791	1032.47	1118.69		75.1174	112.886	39.7183	151.995	485.833	526.921	452.695		104.72	104.781	16.4731	80.2689	319.43	542.173	434.326		58.3924	72.5282	55.3122	127.866	562.216	494.211	374.483
Gh_D05G1062	Gbar_D05G011330	3.22567	36.8093	15.7548	65.8887	439.266	444.555	328.4		4.28515	11.2968	12.5969	75.805	445.931	442.55	330.788		1.77953	19.5948	8.03997	24.9242	52.5316	56.9471	32.6373		3.67425	4.72525	6.62836	11.035	33.093	43.9695	39.9881		1.78486	10.7097	9.90245	25.1281	58.7437	63.683	49.6502
Gh_D05G2936	Gbar_D05G031310	7.81346	5.80274	4.38819	5.17839	90.6908	119.669	113.992		6.94888	3.18577	1.14501	6.39553	82.5335	113.305	86.6815		10.4067	8.17105	3.04723	4.41968	21.1562	20.5424	11.7032		9.07447	5.41277	0.62869	1.09258	18.503	26.6694	12.0489		7.57362	4.30174	2.99163	2.04071	34.8241	40.1104	21.0354
Gh_D06G2276	Gbar_D06G000230	1.72982	3.68266	6.40762	5.09181	17.6726	22.1366	16.7899		2.55648	3.98216	1.82319	1.6322	22.913	29.8991	17.3524		0.267874	0.65574	0.0577626	0.122343	10.1643	5.93343	3.04663		0.40652	0.259326	0.395919	0.439704	2.06966	0.534593	5.7951		2.17994	2.8533	1.48545	2.74032	16.517	19.9589	17.7949
Gh_D07G0285	Gbar_D07G003310	18.8091	19.2441	4.25205	2.35187	37.3781	43.2478	40.194		21.7397	14.4155	1.76781	2.71772	44.8835	50.9646	40.1681		13.7435	15.1641	2.55718	6.31888	23.3754	25.7156	28.5242		17.379	12.3171	1.96492	1.91138	12.7418	23.6667	27.1847		14.8743	10.2101	3.87929	3.56629	21.5245	27.7065	24.8448
Gh_D09G0011	Gbar_D09G000120	0	0.101586	0	2.62805	179.659	144.317	88.139		0	0.105418	0.379988	12.7994	215.992	186.433	161.769		0	0	0	0.301203	20.0408	20.5796	23.4002		0	0	0	0	15.6465	24.8187	21.6233		0	0	0	0.233646	42.7116	28.0261	41.648
Gh_D10G1036	Gbar_D10G011020	0.0640412	0.0435368	0.0213612	0.112631	27.2446	93.2643	106.914		0.0467082	0	0.0203565	0.212614	45.9511	114.53	80.3278		0.14132	0.0532221	0.0406311	0.301203	15.9243	13.466	19.1626		0.0408504	0	0.0214227	0.0257746	2.36021	16.8144	15.1618		0.0451001	0	0.0254851	0.0250335	12.729	10.7205	14.9978
Gh_D10G1767	Gbar_D10G018450	30.2338	46.0464	22.1032	17.1905	224.47	295.994	297.91		33.9714	15.0559	2.84917	2.95811	242.331	272.747	259.94		17.4054	85.6506	13.5741	6.47061	72.6776	57.0342	54.8278		15.6893	23.419	2.44513	1.58902	22.4015	44.6433	99.7084		16.6639	20.5539	13.5036	4.65086	104.53	149.157	61.9285
Gh_D12G2377	Gbar_D12G025300	1.18077	1.6341	0.421983	0.711993	457.719	625.836	722.499		1.56859	1.428	0.241281	6.21615	551.222	777.114	847.738		2.23338	1.89249	0.882917	0.76502	24.8545	76.1229	84.3414		3.71212	2.95489	1.10031	0.101833	14.0311	72.2691	108.683		1.78187	1.33647	1.20827	0.494528	52.5734	40.2745	96.5433

## Sheet: Table S7
Supplementary Table S7. Expression of type II SCW biosynthesis-related candidate genes and their G. hirsutum orthologs during cotton fiber development.
Reference	Orthologous genes	G. barbadense cv. Pima90-53								G. barbadense cv. Hai7124								G. hirsutum cv. HY405								G. hirsutum cv. ND13								G. hirsutum cv. CCRI8
		0 DPA_ovule	5 DPA_fiber	10 DPA_fiber	15 DPA_fiber	20 DPA_fiber	25 DPA_fiber	30 DPA_fiber		0 DPA_ovule	5 DPA_fiber	10 DPA_fiber	15 DPA_fiber	20 DPA_fiber	25 DPA_fiber	30 DPA_fiber		0 DPA_ovule	5 DPA_fiber	10 DPA_fiber	15 DPA_fiber	20 DPA_fiber	25 DPA_fiber	30 DPA_fiber		0 DPA_ovule	5 DPA_fiber	10 DPA_fiber	15 DPA_fiber	20 DPA_fiber	25 DPA_fiber	30 DPA_fiber		0 DPA_ovule	5 DPA_fiber	10 DPA_fiber	15 DPA_fiber	20 DPA_fiber	25 DPA_fiber	30 DPA_fiber
Gh_A03G1620	Gbar_A03G020290	0.174461	1.38765	0.349153	0.589111	11.0994	10.6159	11.9967		0.190864	0.221539	0.166365	0.208513	10.9961	9.99597	9.57639		0.192492	2.37779	0.332062	0.210995	2.46627	1.11554	0.680166		0.200312	0.864663	0.105048	0.042129	1.04557	1.58052	1.2463		0.368585	0.810928	0.333247	0.163671	2.61435	1.93742	0.326235
Gh_A05G0912	Gbar_A05G010210	0.0344981	0.0703581	0.0517816	0.20022	7.34553	6.49961	5.54426		0.150967	0.0182531	0.0328973	0.137439	4.55239	4.98172	4.921		0.0190318	0.014335	0.0164156	0.0173844	0.0375141	0.169683	0.0840606		0	0.0147396	0.0173102	0.0208266	0.0178236	0.0434075	0.165876		0.0182211	0.0182221	0	0	0.0179502	0.106419	0.0230394
Gh_A05G1599	Gbar_A05G018470	18.8865	15.0031	8.5098	7.6801	50.9604	58.2801	46.3938		17.6656	13.9128	7.48763	10.3407	72.6819	71.6948	45.4696		22.3064	17.7337	6.08234	8.54458	18.9491	17.7387	13.5772		25.8833	24.7656	6.02113	4.34656	11.6985	14.9346	10.572		19.758	17.7748	6.82033	7.55604	19.7085	15.7722	14.1812
Gh_A06G0882	Gbar_A06G010210	1.66429	5.62614	4.31178	0.457098	18.1893	33.4631	39.9337		1.49652	3.64296	5.93518	2.45236	29.1711	42.0556	36.3357		0.100619	0.0947347	0.0650907	0.137864	0.2975	0.532652	0.644409		0	0.077927	0.228793	0.0825812	0.0706735	0.229491	0.438486		0.0240833	0.240845	0.0544358	0	0.118626	0.22505	0.791744
Gh_A06G1256	Gbar_A06G015550	65.095	98.3716	73.1924	106.26	164.054	240.671	243.843		76.8071	66.5838	69.5256	98.4209	187.242	240.421	260.535		10.6308	32.5661	6.20615	8.1119	5.94142	8.23561	8.81832		3.9349	9.99038	3.41958	5.2492	4.43159	5.17458	7.58677		6.57845	9.06135	6.94371	5.23607	8.49818	5.87187	5.33607
Gh_A07G0322	Gbar_A07G004070	0.112225	0.0286099	0.0842243	1.0066	151.542	233.062	170.288		0.0613879	0.0296892	0.0535085	2.98996	124.894	158.579	92.4192		0	0.0233163	0	0.0282762	0.625434	0.931483	0.984436		0	0.119872	0	0.0338751	0.695774	0.511876	1.09848		0	0.0444581	0.0167473	0.0164506	1.40143	0.848159	0.487165
Gh_A09G0389	NA	3.92786	5.08376	13.6055	29.3325	76.5419	106.735	58.8787		2.47913	8.63271	32.2697	37.4658	77.3867	95.707	54.3742		0.666742	2.88764	0.575087	1.21805	1.31423	3.71531	0.147245		4.48097	2.19459	2.1225	2.00645	2.65375	2.09095	30.9236		1.59585	2.55349	5.41068	3.01173	16.8217	26.47	5.24639
Gh_A10G0145	Gbar_A10G001660	2.1996	1.79441	1.21058	32.6114	222.749	321.732	384.418		2.88769	3.14231	2.62192	122.793	283.035	374.629	424.043		0.121347	0.5484	0.523329	0.554214	0.837166	1.35237	4.93093		0.420922	0.751839	0.44148	0.265581	0.681858	2.76766	2.56852		0.813245	0.232368	0.525197	0.515891	0.915603	0.814232	5.43526
Gh_A10G0696	Gbar_A10G008340	0.258664	1.08439	1.26542	1.34454	8.95817	7.18319	5.36461		0.209617	1.12529	1.79058	1.52667	6.52904	4.36225	3.35586		0.0739921	0.302544	0.811434	0.569663	0.229189	0.0471211	0.0373499		0.0183329	0.540303	0.903726	0.647758	0.316775	0.144651	0		0.0708402	0.607233	0.789168	0.752716	0.159513	0.11821	0.0383882
Gh_A12G0108	Gbar_A12G001190	3.92786	2.16958	1.63769	13.816	47.653	67.5025	56.4536		3.93906	2.59781	2.341	16.7894	50.8481	59.465	38.6136		0	0.136012	0	0.164945	0.177969	0	0		0	0	0	0	0	0	0.224836		0	0	0	0.191924	0	0	0.2186
Gh_A12G1564	Gbar_A12G018330	9.29567	6.0244	3.92246	5.34774	24.7446	40.5259	33.3642		9.95522	7.02202	4.83266	7.72459	29.6205	33.5521	32.2884		6.24035	3.46706	2.15833	3.69664	10.6259	10.2254	9.71515		4.63465	4.13914	1.40491	1.62269	7.66686	9.15978	9.11615		5.64918	3.04657	3.00838	2.29839	12.9951	7.49696	6.80642
Gh_A12G2552	Gbar_A12G010170	0.188322	0	0	1.78852	27.296	30.6861	13.9904		0.137352	0.132856	0	5.50194	22.3695	22.8816	14.9618		0	0.052169	0.0597408	0.0632665	0	0.0771903	0.550655		0.0600631	0	0	0	0.0648648	0.868844	0.603669		0	0	0.0749425	0	0.195977	0.0774574	0.419232
Gh_A13G0149	Gbar_A13G001740	0.639419	3.79369	2.55937	2.57627	18.0065	31.2274	33.7875		0.826725	2.09143	2.1064	1.9974	21.9441	30.2596	36.596		0.448958	1.13525	1.18938	2.84137	2.97091	1.03644	2.09629		0.723043	1.04312	0.408345	0.772038	0.780845	0.146282	1.31764		0.828965	0.951823	1.42264	0.886177	1.66352	1.6497	0.116463
Gh_A13G0378	Gbar_A13G004310	3.29486	1.54478	0.64425	0.559493	20.3541	28.9267	23.4976		3.02458	1.32252	0.469489	0.452639	25.5574	37.0475	21.4266		2.63253	1.41632	0.288336	0.343521	0.782475	1.53679	1.69798		4.23966	2.03882	0.228037	0.0914535	0.195666	1.52488	2.70546		2.28035	1.64034	0.406919	0.355297	1.22175	2.19633	3.0351
Gh_A13G1904	Gbar_A13G023450	14.9818	23.2635	13.1178	8.30888	49.8439	46.8129	46.523		9.35928	9.72851	5.19513	4.2815	34.8839	35.2414	46.1108		7.74855	13.2997	2.3088	4.03221	3.37865	3.82056	8.21379		8.79636	8.5833	0.811544	1.02779	1.58326	4.49852	4.85311		9.35178	7.32893	5.94505	0.898417	2.87898	3.8863	8.75482
Gh_A13G2039	Gbar_A13G024860	0.073125	0.497122	1.122	3.70388	31.1091	53.3708	27.8719		0.213334	0.257938	1.34815	7.33171	30.5368	37.4414	25.0284		0.0268943	0.0202571	0	0	0.053012	0.0899185	0		0	0.0833155	0	0	0.0503737	0.24536	0.0669724		0	0	0	0	0.228292	0.120306	0
Gh_A13G2237	NA	2.37795	2.87955	3.64365	8.07679	25.0685	34.0553	18.4757		1.05687	4.24636	9.14127	9.54762	18.2054	41.9717	24.6888		0.327965	1.79095	1.0608	0.823832	2.58584	1.91891	1.014		0.711017	0.888999	1.34234	1.25613	0.614287	3.92709	10.7192		1.25598	1.57005	3.99221	2.70146	3.40258	8.25235	4.86355
Gh_D03G0611	Gbar_D03G007510	4.45865	5.43073	6.39498	10.194	13.8846	22.2778	15.6461		4.72881	6.57924	5.58633	11.0649	14.7988	17.4089	12.2251		4.0859	3.18047	2.34555	3.81959	6.61275	5.65012	3.17478		3.47214	4.46616	2.3118	4.15718	5.19584	5.51662	4.64499		2.7867	3.25786	2.7354	4.61862	6.25095	6.61717	6.8983
Gh_D05G2536	Gbar_D05G026930	0	0	2.23945	193.481	858.515	895.382	558.3		0	0	6.1737	327.82	517.305	453.673	420.355		0	0	0.380326	0.322218	0.086915	0	0		0	0	0	0.289514	0.0825894	0	0		0	0.168872	0.190842	0	0.249528	0	0.106758
Gh_D06G1911	Gbar_D06G019950	4.76171	2.03626	0.614822	7.53708	33.0016	32.0682	33.1152		6.55376	2.35689	0.732379	9.86766	30.0195	37.6544	40.4934		3.72854	2.17011	0.730907	2.55434	10.2725	11.0494	10.1056		9.3326	2.16574	0.38537	2.04008	6.42813	12.1762	10.1289		4.78666	1.05474	0.458447	3.0622	9.03135	13.0778	17.234
Gh_D08G1431	Gbar_D08G015060	0.073125	0.0559263	0.0548802	0.289365	19.791	17.1748	3.56247		0.0200001	0.154763	0.139464	6.99183	33.3869	27.4211	6.68989		0	0	0	0	0.0198795	0.0674389	0		0	0	0	0	0.0377803	0.0230025	0.0251146		0	0.0193125	0	0.0214383	0.0190243	0.0676722	0
Gh_D10G1810	Gbar_D10G018890	0.0281135	0	0	0	23.6558	28.9172	8.75298		0.0307567	0	0	0	44.1115	39.4188	19.2222		0	0	0	0	0.91714	1.3828	0.548027		0.0268994	0	0	0	0.290499	2.75917	1.46764		0.0296978	0	0	0	1.05322	0.485653	0.488161
Gh_D12G0575	Gbar_D12G006270	0.294379	0.85554	1.45814	2.79575	10.3839	12.1605	10.3192		0.450879	0.685332	2.09136	5.39484	11.3425	10.1647	9.08936		0.292324	0.220182	0.504279	0.815894	1.71262	1.19455	0.989882		0.281666	0.301863	0.487448	0.71087	2.02282	1.11121	0.869493		0.264323	0.310985	0.790747	0.621389	1.88402	0.944416	0.550478

## Sheet: Table S8
Supplementary Table S8. Primers of SNP molecular markers.
Primer	Sequence	Fragment length
HEBAU0001#F	5'-TATTATGCAGGTACGCCAGTTTCT-3'	362 bp
HEBAU0001#GbR	5'-ATGGTTGCAGATTTTATTTTCACG-3'
HEBAU0001#GhR	5'-ATGGTTGCAGATTTTATTTTCACT-3'
HEBAU0002#GbF	5'-CAATTGGGTGTTCGAATGCA-3'
HEBAU0002#GhF	5'-CAATTGGGTGTTCGAATGCG-3'
HEBAU0002#R	5'-TCAGTCCTTTATCAAGCACAATCTC-3'	516 bp
HEBAU0003#GbF	5'-GTTGCTAATCCTGAAGGAAACATT-3'
HEBAU0003#GhF	5'-GTTGCTAATCCTGAAGGAAACAAA-3'
HEBAU0003#R	5'-CCTACCACATTTGTTAGGTTCACT-3'	419 bp
HEBAU0004#F	5'-AACAGTTAACGGTGTGCTGATAGG-3'	268 bp
HEBAU0004#GbR	5'-ATTTCGAATCCTGTTTAAACCAGAG-3'
HEBAU0004#GhR	5'-ATTTCGAATCCTGTTTAAACCAGAC-3'
HEBAU0005#F	5'-CAAAGGACGAGAAGCTGTTGATC-3'	227 bp
HEBAU0005#GbR	5'-AGTTCCGAGAGCAATCTTCATTATC-3'
HEBAU0005#GhR	5'-AGTTCCGAGAGCAATCTTCATTATT-3'
HEBAU0006#F	5'-ATGCATAATAATGGCAGCAGTT-3'	276 bp
HEBAU0006#GbR	5'-AAAATCGTTAAGTACTTTTCAACGTT-3'
HEBAU0006#GhR	5'-AAAATCGTTAAGTACTTTTCAACGTG-3'
HEBAU0007#F	5'-AACCGTGCACTACTCAGCCA-3'	288 bp
HEBAU0007#GbR	5'-TGTGCCTGAAGTAAGGCTGTTATA-3'
HEBAU0007#GhR	5'-TGTGCCTGAAGTAAGGCTGTTATC-3'
HEBAU0008#GbF	5'-TCGGACAGTCATTCAAATCACG-3'
HEBAU0008#GhF	5'-TCGGACAGTCATTCAAATCACA-3'
HEBAU0008#R	5'-CAGAAATAAGAACCCCAAAACTCC-3'	209 bp
HEBAU0009#F	5'-CTGTCACCCGCATACACTACCA-3'	321 bp
HEBAU0009#GbR	5'-TTACACTCAGATTTCCGACACCC-3'
HEBAU0009#GhR	5'-TTACACTCAGATTTCCGACACCT-3'
HEBAU0010#F	5'-GCTTTTCTTTCTCCTCCATACATG-3'	456 bp
HEBAU0010#GbR	5'-GTAACGTTGAGAGGGAACTTCACA-3'
HEBAU0010#GhR	5'-GTAACGTTGAGAGGGAACTTCACG-3'
HEBAU0011#F	5'-GCTTTTGTAATGGCAATCCTGAA-3'	335 bp
HEBAU0011#GbR	5'-CAATAATTTCTTTCACGTTGCAAGAC-3'
HEBAU0011#GhR	5'-CAATAATTTCTTTCACGTTGCAAGAA-3'
HEBAU0012#F	5'-CCACATATTTACACCTGGATCAAAAG-3'	402 bp
HEBAU0012#GbR	5'-ACATCCTATGAATATTTGAAGATCAG-3'
HEBAU0012#GhR	5'-ACAACCTATGAATATTTGAAGATCAC-3'
HEBAU0013#F	5'-CTCCATCTTTGTCTCCGAGCA-3'	281 bp
HEBAU0013#GbR	5'-GTTCTCCGGTTTTAGCCTTTGTTA-3'
HEBAU0013#GhR	5'-GTTCTCCGGTTTTAGCCTTTGTTT-3'
HEBAU0014#F	5'-ACGGAGGTTTTTATACTAAGTGTCG-3'	422 bp
HEBAU0014#GbR	5'-CTCTGGTAACTTCACCCCATCTAG-3'
HEBAU0014#GhR	5'-CTCTGGTAACTTCACCCCATCTAT-3'
HEBAU0015#GbF	5'-AGATTTGGCTTTCATTTGGGGT-3'
HEBAU0015#GhF	5'-AGATTTGGCTTTCATTTGGGGC-3'
HEBAU0015#R	5'-GATTTCCAGTCACAGACGAACTGT-3'	363 bp
HEBAU0016#GbF	5'-CTTAACGGATCAGAGTACTGGGAT-3'
HEBAU0016#GhF	5'-CTTAACGGATCAGAGTACTGGGAG-3'
HEBAU0016#R	5'-AGGATTTTCCCTCACCACTTG-3'	133 bp
HEBAU0017#F	5'-ATCAGCATGAGGTACATGTGGAAT-3'	354 bp
HEBAU0017#GbR	5'-ATTCGTATCAAGGAAGCGTGAA-3'
HEBAU0017#GhR	5'-ATTCGTATCAAGGAAGCGTGAT-3'
HEBAU0018#GbF	5'-GTTTCTCTTAGATACTTTCATTTACCC-3'
HEBAU0018#GhF	5'-GTTTCTCTTAGATACTTTCATTTACCT-3'
HEBAU0018#R	5'-AACGACAACATTAATGATCAATAGTC-3'	262 bp
HEBAU0019#F	5'-CAAGGCCAAGGAGTTGATGGTA-3'	133 bp
HEBAU0019#GbR	5'-GCCAGCAGCAAAAGCCTAGA-3'
HEBAU0019#GhR	5'-GCCAGCAGCAAAAGCCTAGC-3'
HEBAU0020#GbF	5'-GACTCGAGACCTCGTGATACTCTTC-3'
HEBAU0020#GhF	5'-GACTCGAGACCTCGTGATACTCTTT-3'
HEBAU0020#R	5'-AATGTTTTAGGAAGTTCATGTGTCG-3'	446 bp
HEBAU0021#GbF	5'-GACAAACATGGGGATGCGG-3'
HEBAU0021#GhF	5'-GACAAACATGGGGATGCGA-3'
HEBAU0021#R	5'-GCGATGACGTGAACCCTAGGA-3'	381 bp
HEBAU0022#GbF	5'-TGACATGGTCAGGTCATAGGACA-3'
HEBAU0022#GhF	5'-TGACATGGTCAGGTCATAGGACG-3'
HEBAU0022#R	5'-CTTTCCATAAGTCCTTCCACGTG-3'	282 bp
HEBAU0023#GbF	5'-TTATGAACCTTTAGCTCTCCCCTG-3'
HEBAU0023#GhF	5'-TTATGAACCTTTAGCTCTCCCCTA-3'
HEBAU0023#R	5'-GATCAAATCTTAGCGAAATGTGTAT-3'	239 bp
HEBAU0024#GbF	5'-CACCACTGCGTTTTAAGTTTGATA-3'
HEBAU0024#GhF	5'-CACCACTGCGTTTTAAGTTTGATG-3'
HEBAU0024#R	5'-ACGTTAGATGTAAGTATAGTTCAGCG-3'	360 bp
HEBAU0025#F	5'-GCCTTGTGTGCCACTCCCTA-3'	385 bp
HEBAU0025#GbR	5'-CGACATACACACAGAGCATGTGAC-3'
HEBAU0025#GhR	5'-CGACATACACACAGAGCATGTGAG-3'
HEBAU0026#F	5'-CATTAATCTGGTTTCATTCCCG-3'	320 bp
HEBAU0026#GbR	5'-AGCAAGCATTTACCAAACCTTTC-3'
HEBAU0026#GhR	5'-AGCAAGCATTTACCAAACCTTTA-3'
HEBAU0027#GbF	5'-ATATTTCAGGCAGTAGCAACATAG-3'
HEBAU0027#GhF	5'-ATATTTCAGGCAGTAGCAACATAA-3'
HEBAU0027#R	5'-AAAGTTGTGGAGCTGTCCTGG-3'	423 bp
HEBAU0028#GbF	5'-GTGTTCGAAGAAAGTCCTAAATAGT-3'
HEBAU0028#GhF	5'-GTGTTCGAAGAAAGTCCTAAACAGG-3'
HEBAU0028#R	5'-ATGACATCTTGGATTGTAGCCTAC-3'	406 bp
HEBAU0029#GbF	5'-ATGCAATCTCTCGACTTAAAAG-3'
HEBAU0029#GhF	5'-ATGCAATCTCTCGACTTAAGAA-3'
HEBAU0029#R	5'-CTTCGGTAACTGCAACAGCTA-3'	258 bp
HEBAU0030#GbF	5'-AAGAGCATGAGTGGCAAAAGC-3'
HEBAU0030#GhF	5'-AAGAGCATGAGTGGCAAAAGT-3'
HEBAU0030#R	5'-ATTTGGTGTTACATACTTGGCTCAC-3'	175 bp
HEBAU0031#GbF	5'-ACCTTATTGGAAAGCTGTAGGAGTG-3'
HEBAU0031#GhF	5'-ACCTTATTGGAAAGCTGTAGGAGTA-3'
HEBAU0031#R	5'-GTGTACCTGGCCATGGATCAA-3'	353 bp
HEBAU0032#F	5'-AAGGCCTCTATCAAGCCGAA-3'	300 bp
HEBAU0032#GbR	5'-GAGAATCAGAGTTTGGAGACTGCT-3'
HEBAU0032#GhR	5'-GAGAATCAGAGTTTGGAGACTGCG-3'
HEBAU0033#F	5'-GTGCAGGAACCTGGAGTACTG-3'	149 bp
HEBAU0033#GbR	5'-AAGTTAACCGGAGAATCTAGTCGT-3'
HEBAU0033#GhR	5'-AAGTTAACCGGAGAATCTAGTCGA-3'
HEBAU0034#GbF	5'-CTTGGTTCTAGTTGGAGCGATCTA-3'
HEBAU0034#GhF	5'-CTTGGTTCTAGTTGGAGCGATCTG-3'
HEBAU0034#R	5'-TTTGAGCCATATCGAGCGGG-3'	580 bp
HEBAU0035#F	5'-TGGATGCTACAATGAAGTGACAA-3'	277 bp
HEBAU0035#GbR	5'-GGAATACATAATAGTGAATCACGC-3'
HEBAU0035#GhR	5'-GGAATACATAATAGTGAATCACGT-3'
HEBAU0036#GbF	5'-GATTGCATGAATCAACTGAACTACAT-3'
HEBAU0036#GhF	5'-GATTGCATGAATCAACTGAACTACAC-3'
HEBAU0036#R	5'-GATCCACTGTTATCTGATCTTATTTCA-3'	462 bp
HEBAU0037#GbF	5'-GCATTTGCTTGATGGAATATAAG-3'
HEBAU0037#GhF	5'-GCATTTGCTTGATGGAATATAAA-3'
HEBAU0037#R	5'-CTACACAAAGGGCACGAGC-3'	124 bp
HEBAU0038#F	5'-AGTCCGAGAGCTTTAAGGATCAA-3'	535 bp
HEBAU0038#GbR	5'-TGCACCAACTGATATAGAATCGATC-3'
HEBAU0038#GhR	5'-TGCACCAACTGATATAGAATCGATA-3'
HEBAU0039#F	5'-TCTCATGGTAATCAAATGGAACTA-3'	465 bp
HEBAU0039#GbR	5'-CTATGGTTTCTCTTGTTTGATTCTA-3'
HEBAU0039#GhR	5'-CTATGGTTTCTCTTGTTTGATTCTT-3'
